# Supplementary material for: Microbiota composition data for wild and captive bluestreak cleaner wrasse Labroides dimidiatus (Valenciennes, 1839)
Source: Data Brief. 2020 Aug 3;32:106120. doi: 10.1016/j.dib.2020.106120 (PMC7424211; doi:10.1016/j.dib.2020.106120)
Supplement: Supplementary file 1 [file mmc1.xml]

<?xml version="1.0" encoding="utf-8" standalone="no"?>
<data>
  <datasets>
    <author>okomodavictor@yahoo.com</author>
    <type>1</type>
    <dataset>
      <name>16S metagenome of Labroides dimidiatus</name>
      <caption />
      <description>16S metagenome of the skin mucus of wild Labroides dimidiatus</description>
      <filetype>
        <name />
      </filetype>
      <filesize />
      <source>0</source>
      <sourcename>Original Data</sourcename>
      <access>
        <type>1</type>
        <name>Data available in data repository</name>
        <reponame>NCBI</reponame>
        <PersistentId />
        <deeplinkurl>https://trace.ncbi.nlm.nih.gov/Traces/sra/?run=SRR11242945</deeplinkurl>
      </access>
    </dataset>
    <dataset>
      <name>16S metagenome of Labroides dimidiatus</name>
      <caption />
      <description>16S metagenome of sea water from where Labroides dimidiatus were caught</description>
      <filetype>
        <name />
      </filetype>
      <filesize />
      <source>0</source>
      <sourcename>Original Data</sourcename>
      <access>
        <type>1</type>
        <name>Data available in data repository</name>
        <reponame>NCBI</reponame>
        <PersistentId />
        <deeplinkurl>https://trace.ncbi.nlm.nih.gov/Traces/sra/?run=SRR11242943</deeplinkurl>
      </access>
    </dataset>
    <dataset>
      <name>16S metagenome of Labroides dimidiatus</name>
      <caption />
      <description>16S metagenome of the stomach of Labroides dimidiatus in captivity</description>
      <filetype>
        <name />
      </filetype>
      <filesize />
      <source>0</source>
      <sourcename>Original Data</sourcename>
      <access>
        <type>1</type>
        <name>Data available in data repository</name>
        <reponame>NCBI</reponame>
        <PersistentId />
        <deeplinkurl>https://trace.ncbi.nlm.nih.gov/Traces/sra/?run=SRR11242947</deeplinkurl>
      </access>
    </dataset>
    <dataset>
      <name>16S metagenome of Labroides dimidiatus</name>
      <caption />
      <description>16S metagenome of the aquarium water use in rearing Labroides dimidiatus in captivity</description>
      <filetype>
        <name />
      </filetype>
      <filesize />
      <source>0</source>
      <sourcename>Original Data</sourcename>
      <access>
        <type>1</type>
        <name>Data available in data repository</name>
        <reponame>NCBI</reponame>
        <PersistentId />
        <deeplinkurl>https://trace.ncbi.nlm.nih.gov/Traces/sra/?run=SRR11242946</deeplinkurl>
      </access>
    </dataset>
    <dataset>
      <name>16S metagenome of Labroides dimidiatus</name>
      <caption />
      <description>16S metagenome of the stomach of wild Labroides dimidiatus</description>
      <filetype>
        <name />
      </filetype>
      <filesize />
      <source>0</source>
      <sourcename>Original Data</sourcename>
      <access>
        <type>1</type>
        <name>Data available in data repository</name>
        <reponame>NCBI</reponame>
        <PersistentId />
        <deeplinkurl>https://trace.ncbi.nlm.nih.gov/Traces/sra/?run=SRR11242944</deeplinkurl>
      </access>
    </dataset>
    <dataset>
      <name>16S metagenome of Labroides dimidiatus</name>
      <caption />
      <description>16S metagenome of the skin mucus of Labroides dimidiatus under captivity</description>
      <filetype>
        <name />
      </filetype>
      <filesize />
      <source>0</source>
      <sourcename>Original Data</sourcename>
      <access>
        <type>1</type>
        <name>Data available in data repository</name>
        <reponame>NCBI</reponame>
        <PersistentId />
        <deeplinkurl>https://trace.ncbi.nlm.nih.gov/Traces/sra/?run=SRR11242948</deeplinkurl>
      </access>
    </dataset>
  </datasets>
</data>
