# Supplementary material for: Microbiota composition data for wild and captive bluestreak cleaner wrasse Labroides dimidiatus (Valenciennes, 1839)
Source: Data Brief. 2020 Aug 3;32:106120. doi: 10.1016/j.dib.2020.106120 (PMC7424211; doi:10.1016/j.dib.2020.106120)
Supplement: Supplementary file 2 [file mmc2.xlsx]

## Sheet: RAW DATA_ORI
taxlevel	rankID	taxon	daughterlevels	total	KTM	KTS	KTW	PKM	PKS	PKW
0	0	Root	1	442	228	194	408	164	117	227
1	0.1	Bacteria	15	442	228	228	228	228	228	228		REFERENCES (data sheet 1)
2	0.1.1	Acidobacteria	8	9	3	1	8	0	1	5		2: phylum
3	0.1.1.1	Acidobacteria_Gp1	1	1	0	0	1	0	0	0		3:Class
4	0.1.1.1.1	Acidobacteria_Gp1_order_incertae_sedis	1	1	0	0	1	0	0	0		4: Order
5	0.1.1.1.1.1	Acidobacteria_Gp1_family_incertae_sedis	1	1	0	0	1	0	0	0		5:Family
6	0.1.1.1.1.1.1	Gp1	0	1	0	0	1	0	0	0		6:genus
3	0.1.1.2	Acidobacteria_Gp3	2	2	0	0	2	0	0	1
4	0.1.1.2.1	Acidobacteria_Gp3_order_incertae_sedis	1	1	0	0	1	0	0	1
5	0.1.1.2.1.1	Acidobacteria_Gp3_family_incertae_sedis	1	1	0	0	1	0	0	1
6	0.1.1.2.1.1.1	Gp3	0	1	0	0	1	0	0	1
4	0.1.1.2.2	unclassified Acidobacteria_Gp3	1	1	0	0	1	0	0	0
5	0.1.1.2.2.1	unclassified Acidobacteria_Gp3	1	1	0	0	1	0	0	0
6	0.1.1.2.2.1.1	unclassified Acidobacteria_Gp3	0	1	0	0	1	0	0	0
3	0.1.1.3	Acidobacteria_Gp4	1	1	1	0	1	0	1	1
4	0.1.1.3.1	Acidobacteria_Gp4_order_incertae_sedis	1	1	1	0	1	0	1	1
5	0.1.1.3.1.1	Acidobacteria_Gp4_family_incertae_sedis	1	1	1	0	1	0	1	1
6	0.1.1.3.1.1.1	Gp4	0	1	1	0	1	0	1	1
3	0.1.1.4	Acidobacteria_Gp6	1	1	0	0	1	0	0	1
4	0.1.1.4.1	Acidobacteria_Gp6_order_incertae_sedis	1	1	0	0	1	0	0	1
5	0.1.1.4.1.1	Acidobacteria_Gp6_family_incertae_sedis	1	1	0	0	1	0	0	1
6	0.1.1.4.1.1.1	Gp6	0	1	0	0	1	0	0	1
3	0.1.1.5	Acidobacteria_Gp7	1	1	0	0	1	0	0	1
4	0.1.1.5.1	Acidobacteria_Gp7_order_incertae_sedis	1	1	0	0	1	0	0	1
5	0.1.1.5.1.1	Acidobacteria_Gp7_family_incertae_sedis	1	1	0	0	1	0	0	1
6	0.1.1.5.1.1.1	Gp7	0	1	0	0	1	0	0	1
3	0.1.1.6	Acidobacteria_Gp9	1	1	1	1	1	0	0	0
4	0.1.1.6.1	Acidobacteria_Gp9_order_incertae_sedis	1	1	1	1	1	0	0	0
5	0.1.1.6.1.1	Acidobacteria_Gp9_family_incertae_sedis	1	1	1	1	1	0	0	0
6	0.1.1.6.1.1.1	Gp9	0	1	1	1	1	0	0	0
3	0.1.1.7	Holophagae	1	1	1	0	0	0	0	0
4	0.1.1.7.1	Acanthopleuribacterales	1	1	1	0	0	0	0	0
5	0.1.1.7.1.1	Acanthopleuribacteraceae	1	1	1	0	0	0	0	0
6	0.1.1.7.1.1.1	Acanthopleuribacter	0	1	1	0	0	0	0	0
3	0.1.1.8	unclassified Acidobacteria	1	1	0	0	1	0	0	1
4	0.1.1.8.1	unclassified Acidobacteria	1	1	0	0	1	0	0	1
5	0.1.1.8.1.1	unclassified Acidobacteria	1	1	0	0	1	0	0	1
6	0.1.1.8.1.1.1	unclassified Acidobacteria	0	1	0	0	1	0	0	1
2	0.1.2	Actinobacteria	1	44	6	24	41	12	14	19
3	0.1.2.1	Actinobacteria	6	44	6	24	41	12	14	19
4	0.1.2.1.1	Acidimicrobiales	1	2	0	0	2	0	0	1
5	0.1.2.1.1.1	Acidimicrobiaceae	2	2	0	0	2	0	0	1
6	0.1.2.1.1.1.1	Ilumatobacter	0	1	0	0	1	0	0	1
6	0.1.2.1.1.1.2	unclassified Acidimicrobiales	0	1	0	0	1	0	0	0
4	0.1.2.1.2	Actinomycetales	19	37	5	22	34	10	12	15
5	0.1.2.1.2.1	Actinomycetaceae	1	1	0	1	1	1	0	1
6	0.1.2.1.2.1.1	Actinomyces	0	1	0	1	1	1	0	1
5	0.1.2.1.2.2	Brevibacteriaceae	1	1	0	1	1	1	1	0
6	0.1.2.1.2.2.1	Brevibacterium	0	1	0	1	1	1	1	0
5	0.1.2.1.2.3	Corynebacteriaceae	2	2	1	1	2	1	1	1
6	0.1.2.1.2.3.1	Corynebacterium	0	1	1	1	1	1	1	1
6	0.1.2.1.2.3.2	unclassified Corynebacteriaceae	0	1	0	0	1	0	0	0
5	0.1.2.1.2.4	Dermabacteraceae	1	1	0	1	1	0	0	0
6	0.1.2.1.2.4.1	Brachybacterium	0	1	0	1	1	0	0	0
5	0.1.2.1.2.5	Dermacoccaceae	1	1	0	1	1	1	1	0
6	0.1.2.1.2.5.1	Dermacoccus	0	1	0	1	1	1	1	0
5	0.1.2.1.2.6	Dermatophilaceae	1	1	0	0	1	1	0	0
6	0.1.2.1.2.6.1	Piscicoccus	0	1	0	0	1	1	0	0
5	0.1.2.1.2.7	Dietziaceae	1	1	0	1	1	0	0	0
6	0.1.2.1.2.7.1	Dietzia	0	1	0	1	1	0	0	0
5	0.1.2.1.2.8	Intrasporangiaceae	1	1	0	0	1	0	0	0
6	0.1.2.1.2.8.1	unclassified Intrasporangiaceae	0	1	0	0	1	0	0	0
5	0.1.2.1.2.9	Microbacteriaceae	3	3	1	2	3	0	2	2
6	0.1.2.1.2.9.1	Leifsonia	0	1	0	1	1	0	0	1
6	0.1.2.1.2.9.2	Microbacterium	0	1	0	0	1	0	1	0
6	0.1.2.1.2.9.3	unclassified Microbacteriaceae	0	1	1	1	1	0	1	1
5	0.1.2.1.2.10	Micrococcaceae	4	4	0	3	3	1	1	1
6	0.1.2.1.2.10.1	Kocuria	0	1	0	1	1	1	0	0
6	0.1.2.1.2.10.2	Renibacterium	0	1	0	1	0	0	0	0
6	0.1.2.1.2.10.3	Rothia	0	1	0	0	1	0	0	1
6	0.1.2.1.2.10.4	unclassified Micrococcaceae	0	1	0	1	1	0	1	0
5	0.1.2.1.2.11	Micromonosporaceae	2	2	0	0	2	0	0	0
6	0.1.2.1.2.11.1	Krasilnikovia	0	1	0	0	1	0	0	0
6	0.1.2.1.2.11.2	unclassified Micromonosporaceae	0	1	0	0	1	0	0	0
5	0.1.2.1.2.12	Mycobacteriaceae	2	2	0	2	1	0	0	0
6	0.1.2.1.2.12.1	Mycobacterium	0	1	0	1	1	0	0	0
6	0.1.2.1.2.12.2	unclassified Mycobacteriaceae	0	1	0	1	0	0	0	0
5	0.1.2.1.2.13	Nocardiaceae	2	2	0	2	2	1	0	1
6	0.1.2.1.2.13.1	Gordonia	0	1	0	1	1	0	0	0
6	0.1.2.1.2.13.2	unclassified Nocardiaceae	0	1	0	1	1	1	0	1
5	0.1.2.1.2.14	Nocardioidaceae	4	4	1	0	4	0	2	3
6	0.1.2.1.2.14.1	Aeromicrobium	0	1	0	0	1	0	1	0
6	0.1.2.1.2.14.2	Marmoricola	0	1	0	0	1	0	0	1
6	0.1.2.1.2.14.3	Nocardioides	0	1	1	0	1	0	0	1
6	0.1.2.1.2.14.4	unclassified Nocardioidaceae	0	1	0	0	1	0	1	1
5	0.1.2.1.2.15	Propionibacteriaceae	3	3	1	3	3	2	2	2
6	0.1.2.1.2.15.1	Microlunatus	0	1	0	1	1	0	0	0
6	0.1.2.1.2.15.2	Propionibacterium	0	1	1	1	1	1	1	1
6	0.1.2.1.2.15.3	unclassified Propionibacteriaceae	0	1	0	1	1	1	1	1
5	0.1.2.1.2.16	Pseudonocardiaceae	4	4	0	2	4	0	0	3
6	0.1.2.1.2.16.1	Actinoalloteichus	0	1	0	0	1	0	0	1
6	0.1.2.1.2.16.2	Prauserella	0	1	0	1	1	0	0	0
6	0.1.2.1.2.16.3	Pseudonocardia	0	1	0	0	1	0	0	1
6	0.1.2.1.2.16.4	unclassified Pseudonocardiaceae	0	1	0	1	1	0	0	1
5	0.1.2.1.2.17	Streptomycetaceae	2	2	0	0	1	0	1	0
6	0.1.2.1.2.17.1	Kitasatospora	0	1	0	0	1	0	0	0
6	0.1.2.1.2.17.2	unclassified Streptomycetaceae	0	1	0	0	0	0	1	0
5	0.1.2.1.2.18	Tsukamurellaceae	1	1	0	1	1	0	0	0
6	0.1.2.1.2.18.1	Tsukamurella	0	1	0	1	1	0	0	0
5	0.1.2.1.2.19	unclassified Actinomycetales	1	1	1	1	1	1	1	1
6	0.1.2.1.2.19.1	unclassified Actinomycetales	0	1	1	1	1	1	1	1
4	0.1.2.1.3	Bifidobacteriales	1	1	0	0	1	1	0	0
5	0.1.2.1.3.1	Bifidobacteriaceae	1	1	0	0	1	1	0	0
6	0.1.2.1.3.1.1	Gardnerella	0	1	0	0	1	1	0	0
4	0.1.2.1.4	Coriobacteriales	1	2	0	0	2	0	1	2
5	0.1.2.1.4.1	Coriobacteriaceae	2	2	0	0	2	0	1	2
6	0.1.2.1.4.1.1	Atopobium	0	1	0	0	1	0	1	1
6	0.1.2.1.4.1.2	unclassified Coriobacteriaceae	0	1	0	0	1	0	0	1
4	0.1.2.1.5	Rubrobacterales	1	1	0	1	1	0	0	0
5	0.1.2.1.5.1	Rubrobacteraceae	1	1	0	1	1	0	0	0
6	0.1.2.1.5.1.1	Rubrobacter	0	1	0	1	1	0	0	0
4	0.1.2.1.6	unclassified Actinobacteria	1	1	1	1	1	1	1	1
5	0.1.2.1.6.1	unclassified Actinobacteria	1	1	1	1	1	1	1	1
6	0.1.2.1.6.1.1	unclassified Actinobacteria	0	1	1	1	1	1	1	1
2	0.1.3	Armatimonadetes	1	1	0	0	1	0	0	0
3	0.1.3.1	Armatimonadetes_gp5_class_incertae_sedis	1	1	0	0	1	0	0	0
4	0.1.3.1.1	Armatimonadetes_gp5_order_incetae_sedis	1	1	0	0	1	0	0	0
5	0.1.3.1.1.1	Armatimonadetes_gp5_family_incetae_sedis	1	1	0	0	1	0	0	0
6	0.1.3.1.1.1.1	Armatimonadetes_gp5	0	1	0	0	1	0	0	0
2	0.1.4	Bacteroidetes	5	80	55	21	73	22	9	29
3	0.1.4.1	Bacteroidetes_incertae_sedis_class_incertae_sedis	1	2	1	0	2	1	0	1
4	0.1.4.1.1	Bacteroidetes_incertae_sedis_order_incertae_sedis	1	2	1	0	2	1	0	1
5	0.1.4.1.1.1	Bacteroidetes_incertae_sedis_family_incertae_sedis	2	2	1	0	2	1	0	1
6	0.1.4.1.1.1.1	Marinifilum	0	1	1	0	1	0	0	0
6	0.1.4.1.1.1.2	Ohtaekwangia	0	1	0	0	1	1	0	1
3	0.1.4.2	Bacteroidia	1	5	1	0	4	0	2	2
4	0.1.4.2.1	Bacteroidales	4	5	1	0	4	0	2	2
5	0.1.4.2.1.1	Porphyromonadaceae	1	1	0	0	1	0	0	1
6	0.1.4.2.1.1.1	unclassified Porphyromonadaceae	0	1	0	0	1	0	0	1
5	0.1.4.2.1.2	Prevotellaceae	2	2	0	0	1	0	2	0
6	0.1.4.2.1.2.1	Prevotella	0	1	0	0	1	0	1	0
6	0.1.4.2.1.2.2	unclassified Prevotellaceae	0	1	0	0	0	0	1	0
5	0.1.4.2.1.3	Rikenellaceae	1	1	0	0	1	0	0	0
6	0.1.4.2.1.3.1	unclassified Rikenellaceae	0	1	0	0	1	0	0	0
5	0.1.4.2.1.4	unclassified Bacteroidales	1	1	1	0	1	0	0	1
6	0.1.4.2.1.4.1	unclassified Bacteroidales	0	1	1	0	1	0	0	1
3	0.1.4.3	Sphingobacteria	1	27	19	4	23	6	0	8
4	0.1.4.3.1	Sphingobacteriales	7	27	19	4	23	6	0	8
5	0.1.4.3.1.1	Cyclobacteriaceae	3	3	3	0	2	0	0	0
6	0.1.4.3.1.1.1	Algoriphagus	0	1	1	0	0	0	0	0
6	0.1.4.3.1.1.2	Cyclobacterium	0	1	1	0	1	0	0	0
6	0.1.4.3.1.1.3	unclassified Cyclobacteriaceae	0	1	1	0	1	0	0	0
5	0.1.4.3.1.2	Flammeovirgaceae	9	9	8	0	8	4	0	3
6	0.1.4.3.1.2.1	Fabibacter	0	1	1	0	1	1	0	0
6	0.1.4.3.1.2.2	Flammeovirga	0	1	0	0	1	1	0	0
6	0.1.4.3.1.2.3	Flexithrix	0	1	1	0	0	0	0	0
6	0.1.4.3.1.2.4	Fulvivirga	0	1	1	0	1	1	0	1
6	0.1.4.3.1.2.5	Marivirga	0	1	1	0	1	0	0	0
6	0.1.4.3.1.2.6	Persicobacter	0	1	1	0	1	0	0	0
6	0.1.4.3.1.2.7	Reichenbachiella	0	1	1	0	1	0	0	0
6	0.1.4.3.1.2.8	Roseivirga	0	1	1	0	1	0	0	1
6	0.1.4.3.1.2.9	unclassified Flammeovirgaceae	0	1	1	0	1	1	0	1
5	0.1.4.3.1.3	Saprospiraceae	3	3	3	0	2	0	0	0
6	0.1.4.3.1.3.1	Aureispira	0	1	1	0	1	0	0	0
6	0.1.4.3.1.3.2	Lewinella	0	1	1	0	1	0	0	0
6	0.1.4.3.1.3.3	Saprospira	0	1	1	0	0	0	0	0
5	0.1.4.3.1.4	Chitinophagaceae	4	4	3	2	4	0	0	1
6	0.1.4.3.1.4.1	Balneola	0	1	1	0	1	0	0	0
6	0.1.4.3.1.4.2	Gracilimonas	0	1	1	0	1	0	0	0
6	0.1.4.3.1.4.3	Niabella	0	1	0	1	1	0	0	0
6	0.1.4.3.1.4.4	unclassified Chitinophagaceae	0	1	1	1	1	0	0	1
5	0.1.4.3.1.5	Cytophagaceae	5	5	1	0	4	1	0	2
6	0.1.4.3.1.5.1	Ekhidna	0	1	1	0	1	0	0	0
6	0.1.4.3.1.5.2	Fibrella	0	1	0	0	1	0	0	0
6	0.1.4.3.1.5.3	Hymenobacter	0	1	0	0	1	0	0	0
6	0.1.4.3.1.5.4	Rhodocytophaga	0	1	0	0	0	0	0	1
6	0.1.4.3.1.5.5	unclassified Cytophagaceae	0	1	0	0	1	1	0	1
5	0.1.4.3.1.6	Sphingobacteriaceae	2	2	0	1	2	0	0	2
6	0.1.4.3.1.6.1	Sphingobacterium	0	1	0	1	1	0	0	1
6	0.1.4.3.1.6.2	unclassified Sphingobacteriaceae	0	1	0	0	1	0	0	1
5	0.1.4.3.1.7	unclassified Sphingobacteriales	1	1	1	1	1	1	0	0
6	0.1.4.3.1.7.1	unclassified Sphingobacteriales	0	1	1	1	1	1	0	0
3	0.1.4.4	Flavobacteria	1	45	33	16	43	14	6	17
4	0.1.4.4.1	Flavobacteriales	3	45	33	16	43	14	6	17
5	0.1.4.4.1.1	Cryomorphaceae	4	4	4	2	4	2	0	2
6	0.1.4.4.1.1.1	Crocinitomix	0	1	1	1	1	1	0	1
6	0.1.4.4.1.1.2	Lishizhenia	0	1	1	0	1	0	0	0
6	0.1.4.4.1.1.3	Owenweeksia	0	1	1	0	1	0	0	0
6	0.1.4.4.1.1.4	unclassified Cryomorphaceae	0	1	1	1	1	1	0	1
5	0.1.4.4.1.2	Flavobacteriaceae	40	40	28	13	38	11	5	14
6	0.1.4.4.1.2.1	Actibacter	0	1	0	1	1	0	0	0
6	0.1.4.4.1.2.2	Aquimarina	0	1	1	0	1	0	0	0
6	0.1.4.4.1.2.3	Arenibacter	0	1	1	0	1	0	0	0
6	0.1.4.4.1.2.4	Bizionia	0	1	0	0	1	1	0	0
6	0.1.4.4.1.2.5	Chryseobacterium	0	1	0	1	1	1	0	1
6	0.1.4.4.1.2.6	Cloacibacterium	0	1	0	1	1	1	1	1
6	0.1.4.4.1.2.7	Croceibacter	0	1	1	0	1	0	0	0
6	0.1.4.4.1.2.8	Elizabethkingia	0	1	0	0	1	1	0	1
6	0.1.4.4.1.2.9	Empedobacter	0	1	0	0	1	0	0	1
6	0.1.4.4.1.2.10	Euzebyella	0	1	1	0	1	0	0	0
6	0.1.4.4.1.2.11	Flavobacterium	0	1	1	0	1	0	0	1
6	0.1.4.4.1.2.12	Galbibacter	0	1	0	0	1	0	0	0
6	0.1.4.4.1.2.13	Gilvibacter	0	1	1	0	1	0	0	0
6	0.1.4.4.1.2.14	Gramella	0	1	1	1	1	0	0	1
6	0.1.4.4.1.2.15	Jejuia	0	1	1	0	0	0	0	0
6	0.1.4.4.1.2.16	Kordia	0	1	1	1	1	1	0	0
6	0.1.4.4.1.2.17	Krokinobacter	0	1	1	0	1	0	0	0
6	0.1.4.4.1.2.18	Lacinutrix	0	1	1	0	0	0	0	0
6	0.1.4.4.1.2.19	Leeuwenhoekiella	0	1	1	0	1	0	0	0
6	0.1.4.4.1.2.20	Maribacter	0	1	0	0	1	0	0	0
6	0.1.4.4.1.2.21	Marixanthomonas	0	1	1	1	1	0	0	1
6	0.1.4.4.1.2.22	Meridianimaribacter	0	1	1	0	1	1	0	0
6	0.1.4.4.1.2.23	Mesoflavibacter	0	1	1	1	1	1	0	1
6	0.1.4.4.1.2.24	Mesonia	0	1	1	1	1	0	1	0
6	0.1.4.4.1.2.25	Muricauda	0	1	1	1	1	0	0	0
6	0.1.4.4.1.2.26	Myroides	0	1	0	0	1	0	0	1
6	0.1.4.4.1.2.27	Planobacterium	0	1	0	0	1	0	0	1
6	0.1.4.4.1.2.28	Psychroflexus	0	1	1	0	1	0	0	0
6	0.1.4.4.1.2.29	Psychroserpens	0	1	1	0	1	0	0	0
6	0.1.4.4.1.2.30	Robiginitalea	0	1	1	0	1	0	0	1
6	0.1.4.4.1.2.31	Salegentibacter	0	1	1	0	1	0	0	0
6	0.1.4.4.1.2.32	Sandarakinotalea	0	1	1	1	1	1	1	1
6	0.1.4.4.1.2.33	Soonwooa	0	1	0	0	1	1	0	0
6	0.1.4.4.1.2.34	Stenothermobacter	0	1	1	0	1	0	0	0
6	0.1.4.4.1.2.35	Tenacibaculum	0	1	1	1	1	1	1	1
6	0.1.4.4.1.2.36	Ulvibacter	0	1	1	0	1	0	0	0
6	0.1.4.4.1.2.37	Vitellibacter	0	1	1	0	1	0	0	0
6	0.1.4.4.1.2.38	Winogradskyella	0	1	1	1	1	0	0	0
6	0.1.4.4.1.2.39	Zhouia	0	1	0	0	1	0	0	0
6	0.1.4.4.1.2.40	unclassified Flavobacteriaceae	0	1	1	1	1	1	1	1
5	0.1.4.4.1.3	unclassified Flavobacteriales	1	1	1	1	1	1	1	1
6	0.1.4.4.1.3.1	unclassified Flavobacteriales	0	1	1	1	1	1	1	1
3	0.1.4.5	unclassified Bacteroidetes	1	1	1	1	1	1	1	1
4	0.1.4.5.1	unclassified Bacteroidetes	1	1	1	1	1	1	1	1
5	0.1.4.5.1.1	unclassified Bacteroidetes	1	1	1	1	1	1	1	1
6	0.1.4.5.1.1.1	unclassified Bacteroidetes	0	1	1	1	1	1	1	1
2	0.1.5	Chlamydiae	1	2	1	2	0	0	0	0
3	0.1.5.1	Chlamydiae	1	2	1	2	0	0	0	0
4	0.1.5.1.1	Chlamydiales	2	2	1	2	0	0	0	0
5	0.1.5.1.1.1	Simkaniaceae	1	1	0	1	0	0	0	0
6	0.1.5.1.1.1.1	Simkania	0	1	0	1	0	0	0	0
5	0.1.5.1.1.2	unclassified Chlamydiales	1	1	1	1	0	0	0	0
6	0.1.5.1.1.2.1	unclassified Chlamydiales	0	1	1	1	0	0	0	0
2	0.1.6	Fusobacteria	1	4	2	2	4	3	2	3
3	0.1.6.1	Fusobacteria	1	4	2	2	4	3	2	3
4	0.1.6.1.1	Fusobacteriales	1	4	2	2	4	3	2	3
5	0.1.6.1.1.1	Fusobacteriaceae	4	4	2	2	4	3	2	3
6	0.1.6.1.1.1.1	Cetobacterium	0	1	1	0	1	1	1	1
6	0.1.6.1.1.1.2	Fusobacterium	0	1	0	0	1	0	0	0
6	0.1.6.1.1.1.3	Propionigenium	0	1	0	1	1	1	0	1
6	0.1.6.1.1.1.4	unclassified Fusobacteriales	0	1	1	1	1	1	1	1
2	0.1.7	Nitrospira	1	1	1	0	1	0	0	1
3	0.1.7.1	Nitrospira	1	1	1	0	1	0	0	1
4	0.1.7.1.1	Nitrospirales	1	1	1	0	1	0	0	1
5	0.1.7.1.1.1	Nitrospiraceae	1	1	1	0	1	0	0	1
6	0.1.7.1.1.1.1	Nitrospira	0	1	1	0	1	0	0	1
2	0.1.8	Planctomycetes	1	1	1	0	1	1	0	1
3	0.1.8.1	Phycisphaerae	1	1	1	0	1	1	0	1
4	0.1.8.1.1	Phycisphaerales	1	1	1	0	1	1	0	1
5	0.1.8.1.1.1	Phycisphaeraceae	1	1	1	0	1	1	0	1
6	0.1.8.1.1.1.1	Phycisphaera	0	1	1	0	1	1	0	1
2	0.1.9	Proteobacteria	6	240	133	122	226	108	71	131
3	0.1.9.1	Alphaproteobacteria	10	83	46	39	79	31	23	37
4	0.1.9.1.1	Alphaproteobacteria_order_incertae_sedis	1	1	0	0	1	0	0	0
5	0.1.9.1.1.1	Alphaproteobacteria_family_incertae_sedis	1	1	0	0	1	0	0	0
6	0.1.9.1.1.1.1	Geminicoccus	0	1	0	0	1	0	0	0
4	0.1.9.1.2	Caulobacterales	3	11	6	3	11	2	0	4
5	0.1.9.1.2.1	Caulobacteraceae	3	3	0	3	3	1	0	2
6	0.1.9.1.2.1.1	Brevundimonas	0	1	0	1	1	0	0	0
6	0.1.9.1.2.1.2	Phenylobacterium	0	1	0	1	1	0	0	1
6	0.1.9.1.2.1.3	unclassified Caulobacteraceae	0	1	0	1	1	1	0	1
5	0.1.9.1.2.2	Hyphomonadaceae	7	7	6	0	7	1	0	1
6	0.1.9.1.2.2.1	Henriciella	0	1	1	0	1	0	0	0
6	0.1.9.1.2.2.2	Hirschia	0	1	0	0	1	1	0	0
6	0.1.9.1.2.2.3	Hyphomonas	0	1	1	0	1	0	0	0
6	0.1.9.1.2.2.4	Litorimonas	0	1	1	0	1	0	0	0
6	0.1.9.1.2.2.5	Maricaulis	0	1	1	0	1	0	0	0
6	0.1.9.1.2.2.6	Oceanicaulis	0	1	1	0	1	0	0	0
6	0.1.9.1.2.2.7	unclassified Hyphomonadaceae	0	1	1	0	1	0	0	1
5	0.1.9.1.2.3	unclassified Caulobacterales	1	1	0	0	1	0	0	1
6	0.1.9.1.2.3.1	unclassified Caulobacterales	0	1	0	0	1	0	0	1
4	0.1.9.1.3	Kiloniellales	1	1	1	1	1	0	1	0
5	0.1.9.1.3.1	Kiloniellaceae	1	1	1	1	1	0	1	0
6	0.1.9.1.3.1.1	Kiloniella	0	1	1	1	1	0	1	0
4	0.1.9.1.4	Kordiimonadales	1	1	1	1	1	0	0	0
5	0.1.9.1.4.1	Kordiimonadaceae	1	1	1	1	1	0	0	0
6	0.1.9.1.4.1.1	Kordiimonas	0	1	1	1	1	0	0	0
4	0.1.9.1.5	Rhizobiales	10	23	8	12	22	11	6	12
5	0.1.9.1.5.1	Bartonellaceae	1	1	0	1	1	0	0	1
6	0.1.9.1.5.1.1	Bartonella	0	1	0	1	1	0	0	1
5	0.1.9.1.5.2	Bradyrhizobiaceae	3	3	0	3	3	3	2	1
6	0.1.9.1.5.2.1	Bosea	0	1	0	1	1	1	1	1
6	0.1.9.1.5.2.2	Bradyrhizobium	0	1	0	1	1	1	0	0
6	0.1.9.1.5.2.3	unclassified Bradyrhizobiaceae	0	1	0	1	1	1	1	0
5	0.1.9.1.5.3	Cohaesibacteraceae	1	1	1	0	0	0	0	0
6	0.1.9.1.5.3.1	Cohaesibacter	0	1	1	0	0	0	0	0
5	0.1.9.1.5.4	Hyphomicrobiaceae	4	4	2	2	4	4	2	3
6	0.1.9.1.5.4.1	Devosia	0	1	0	1	1	1	0	1
6	0.1.9.1.5.4.2	Hyphomicrobium	0	1	1	0	1	1	1	1
6	0.1.9.1.5.4.3	Pedomicrobium	0	1	0	0	1	1	0	0
6	0.1.9.1.5.4.4	unclassified Hyphomicrobiaceae	0	1	1	1	1	1	1	1
5	0.1.9.1.5.5	Methylobacteriaceae	3	3	1	1	3	3	1	3
6	0.1.9.1.5.5.1	Methylobacterium	0	1	1	1	1	1	1	1
6	0.1.9.1.5.5.2	Microvirga	0	1	0	0	1	1	0	1
6	0.1.9.1.5.5.3	unclassified Methylobacteriaceae	0	1	0	0	1	1	0	1
5	0.1.9.1.5.6	Methylocystaceae	2	2	1	1	2	0	0	0
6	0.1.9.1.5.6.1	Methylocystis	0	1	0	0	1	0	0	0
6	0.1.9.1.5.6.2	Terasakiella	0	1	1	1	1	0	0	0
5	0.1.9.1.5.7	Phyllobacteriaceae	4	4	1	1	4	0	0	1
6	0.1.9.1.5.7.1	Hoeflea	0	1	0	0	1	0	0	0
6	0.1.9.1.5.7.2	Mesorhizobium	0	1	0	0	1	0	0	0
6	0.1.9.1.5.7.3	Phyllobacterium	0	1	0	0	1	0	0	0
6	0.1.9.1.5.7.4	unclassified Phyllobacteriaceae	0	1	1	1	1	0	0	1
5	0.1.9.1.5.8	Rhizobiaceae	2	2	1	0	2	0	0	2
6	0.1.9.1.5.8.1	Rhizobium	0	1	1	0	1	0	0	1
6	0.1.9.1.5.8.2	unclassified Rhizobiaceae	0	1	0	0	1	0	0	1
5	0.1.9.1.5.9	Xanthobacteraceae	2	2	0	2	2	0	0	0
6	0.1.9.1.5.9.1	Xanthobacter	0	1	0	1	1	0	0	0
6	0.1.9.1.5.9.2	unclassified Xanthobacteraceae	0	1	0	1	1	0	0	0
5	0.1.9.1.5.10	unclassified Rhizobiales	1	1	1	1	1	1	1	1
6	0.1.9.1.5.10.1	unclassified Rhizobiales	0	1	1	1	1	1	1	1
4	0.1.9.1.6	Rhodobacterales	1	25	19	14	23	6	5	8
5	0.1.9.1.6.1	Rhodobacteraceae	25	25	19	14	23	6	5	8
6	0.1.9.1.6.1.1	Albimonas	0	1	0	1	1	0	0	0
6	0.1.9.1.6.1.2	Citreicella	0	1	0	1	1	0	0	0
6	0.1.9.1.6.1.3	Hwanghaeicola	0	1	0	0	1	0	0	0
6	0.1.9.1.6.1.4	Jannaschia	0	1	1	1	1	0	0	0
6	0.1.9.1.6.1.5	Labrenzia	0	1	1	0	1	1	0	1
6	0.1.9.1.6.1.6	Loktanella	0	1	1	1	1	0	0	0
6	0.1.9.1.6.1.7	Maribius	0	1	1	0	0	0	0	0
6	0.1.9.1.6.1.8	Marivita	0	1	1	0	1	0	0	0
6	0.1.9.1.6.1.9	Nautella	0	1	1	1	1	0	1	1
6	0.1.9.1.6.1.10	Oceanicola	0	1	1	0	1	0	0	0
6	0.1.9.1.6.1.11	Octadecabacter	0	1	1	0	1	0	0	0
6	0.1.9.1.6.1.12	Paracoccus	0	1	1	1	1	1	1	1
6	0.1.9.1.6.1.13	Phaeobacter	0	1	1	1	1	1	0	1
6	0.1.9.1.6.1.14	Pseudovibrio	0	1	1	1	1	0	0	0
6	0.1.9.1.6.1.15	Rhodovulum	0	1	1	0	0	0	0	0
6	0.1.9.1.6.1.16	Roseivivax	0	1	1	1	1	0	0	0
6	0.1.9.1.6.1.17	Roseobacter	0	1	0	0	1	0	0	0
6	0.1.9.1.6.1.18	Rubellimicrobium	0	1	0	1	1	0	0	0
6	0.1.9.1.6.1.19	Ruegeria	0	1	1	1	1	1	1	1
6	0.1.9.1.6.1.20	Sediminimonas	0	1	0	0	1	0	0	0
6	0.1.9.1.6.1.21	Shimia	0	1	1	1	1	0	0	1
6	0.1.9.1.6.1.22	Sulfitobacter	0	1	1	1	1	1	1	1
6	0.1.9.1.6.1.23	Tateyamaria	0	1	1	0	1	0	0	0
6	0.1.9.1.6.1.24	Thalassococcus	0	1	1	0	1	0	0	0
6	0.1.9.1.6.1.25	unclassified Rhodobacteraceae	0	1	1	1	1	1	1	1
4	0.1.9.1.7	Rhodospirillales	3	9	3	2	8	5	3	6
5	0.1.9.1.7.1	Acetobacteraceae	2	2	0	0	2	2	2	2
6	0.1.9.1.7.1.1	Roseomonas	0	1	0	0	1	1	1	1
6	0.1.9.1.7.1.2	unclassified Acetobacteraceae	0	1	0	0	1	1	1	1
5	0.1.9.1.7.2	Rhodospirillaceae	6	6	2	1	5	2	0	3
6	0.1.9.1.7.2.1	Azospirillum	0	1	0	0	1	0	0	1
6	0.1.9.1.7.2.2	Dongia	0	1	0	1	0	0	0	0
6	0.1.9.1.7.2.3	Fodinicurvata	0	1	0	0	1	0	0	0
6	0.1.9.1.7.2.4	Nisaea	0	1	0	0	1	1	0	1
6	0.1.9.1.7.2.5	Thalassospira	0	1	1	0	1	0	0	0
6	0.1.9.1.7.2.6	unclassified Rhodospirillaceae	0	1	1	0	1	1	0	1
5	0.1.9.1.7.3	unclassified Rhodospirillales	1	1	1	1	1	1	1	1
6	0.1.9.1.7.3.1	unclassified Rhodospirillales	0	1	1	1	1	1	1	1
4	0.1.9.1.8	Sneathiellales	1	1	1	1	1	0	0	0
5	0.1.9.1.8.1	Sneathiellaceae	1	1	1	1	1	0	0	0
6	0.1.9.1.8.1.1	Sneathiella	0	1	1	1	1	0	0	0
4	0.1.9.1.9	Sphingomonadales	3	10	6	4	10	6	7	6
5	0.1.9.1.9.1	Erythrobacteraceae	4	4	3	1	4	2	2	2
6	0.1.9.1.9.1.1	Altererythrobacter	0	1	1	0	1	0	1	0
6	0.1.9.1.9.1.2	Erythrobacter	0	1	1	0	1	0	0	0
6	0.1.9.1.9.1.3	Porphyrobacter	0	1	0	0	1	1	0	1
6	0.1.9.1.9.1.4	unclassified Erythrobacteraceae	0	1	1	1	1	1	1	1
5	0.1.9.1.9.2	Sphingomonadaceae	5	5	2	2	5	3	4	3
6	0.1.9.1.9.2.1	Novosphingobium	0	1	0	0	1	1	0	0
6	0.1.9.1.9.2.2	Sphingobium	0	1	0	0	1	0	1	0
6	0.1.9.1.9.2.3	Sphingomonas	0	1	1	1	1	1	1	1
6	0.1.9.1.9.2.4	Sphingopyxis	0	1	0	0	1	0	1	1
6	0.1.9.1.9.2.5	unclassified Sphingomonadaceae	0	1	1	1	1	1	1	1
5	0.1.9.1.9.3	unclassified Sphingomonadales	1	1	1	1	1	1	1	1
6	0.1.9.1.9.3.1	unclassified Sphingomonadales	0	1	1	1	1	1	1	1
4	0.1.9.1.10	unclassified Alphaproteobacteria	1	1	1	1	1	1	1	1
5	0.1.9.1.10.1	unclassified Alphaproteobacteria	1	1	1	1	1	1	1	1
6	0.1.9.1.10.1.1	unclassified Alphaproteobacteria	0	1	1	1	1	1	1	1
3	0.1.9.2	Betaproteobacteria	5	27	4	17	27	19	11	17
4	0.1.9.2.1	Burkholderiales	6	21	3	15	21	14	10	14
5	0.1.9.2.1.1	Alcaligenaceae	2	2	0	1	2	0	0	2
6	0.1.9.2.1.1.1	Achromobacter	0	1	0	1	1	0	0	1
6	0.1.9.2.1.1.2	unclassified Alcaligenaceae	0	1	0	0	1	0	0	1
5	0.1.9.2.1.2	Burkholderiaceae	3	3	0	3	3	2	1	2
6	0.1.9.2.1.2.1	Burkholderia	0	1	0	1	1	1	0	0
6	0.1.9.2.1.2.2	Cupriavidus	0	1	0	1	1	0	0	1
6	0.1.9.2.1.2.3	unclassified Burkholderiaceae	0	1	0	1	1	1	1	1
5	0.1.9.2.1.3	Burkholderiales_incertae_sedis	2	2	0	2	2	2	2	1
6	0.1.9.2.1.3.1	Aquabacterium	0	1	0	1	1	1	1	0
6	0.1.9.2.1.3.2	unclassified Burkholderiales_incertae_sedis	0	1	0	1	1	1	1	1
5	0.1.9.2.1.4	Comamonadaceae	9	9	1	6	9	6	4	6
6	0.1.9.2.1.4.1	Acidovorax	0	1	0	1	1	1	1	1
6	0.1.9.2.1.4.2	Alicycliphilus	0	1	0	0	1	0	0	1
6	0.1.9.2.1.4.3	Comamonas	0	1	1	1	1	1	1	1
6	0.1.9.2.1.4.4	Curvibacter	0	1	0	1	1	1	0	0
6	0.1.9.2.1.4.5	Delftia	0	1	0	0	1	0	0	1
6	0.1.9.2.1.4.6	Diaphorobacter	0	1	0	1	1	1	1	0
6	0.1.9.2.1.4.7	Pelomonas	0	1	0	1	1	1	0	0
6	0.1.9.2.1.4.8	Pseudorhodoferax	0	1	0	0	1	0	0	1
6	0.1.9.2.1.4.9	unclassified Comamonadaceae	0	1	0	1	1	1	1	1
5	0.1.9.2.1.5	Oxalobacteraceae	4	4	1	2	4	3	2	2
6	0.1.9.2.1.5.1	Janthinobacterium	0	1	0	0	1	1	0	0
6	0.1.9.2.1.5.2	Massilia	0	1	1	0	1	1	1	1
6	0.1.9.2.1.5.3	Naxibacter	0	1	0	1	1	0	0	0
6	0.1.9.2.1.5.4	unclassified Oxalobacteraceae	0	1	0	1	1	1	1	1
5	0.1.9.2.1.6	unclassified Burkholderiales	1	1	1	1	1	1	1	1
6	0.1.9.2.1.6.1	unclassified Burkholderiales	0	1	1	1	1	1	1	1
4	0.1.9.2.2	Methylophilales	1	1	0	1	1	0	0	1
5	0.1.9.2.2.1	Methylophilaceae	1	1	0	1	1	0	0	1
6	0.1.9.2.2.1.1	Methylophilus	0	1	0	1	1	0	0	1
4	0.1.9.2.3	Neisseriales	1	2	0	0	2	2	0	0
5	0.1.9.2.3.1	Neisseriaceae	2	2	0	0	2	2	0	0
6	0.1.9.2.3.1.1	Simonsiella	0	1	0	0	1	1	0	0
6	0.1.9.2.3.1.2	unclassified Neisseriaceae	0	1	0	0	1	1	0	0
4	0.1.9.2.4	Rhodocyclales	1	2	0	0	2	2	0	1
5	0.1.9.2.4.1	Rhodocyclaceae	2	2	0	0	2	2	0	1
6	0.1.9.2.4.1.1	Methyloversatilis	0	1	0	0	1	1	0	0
6	0.1.9.2.4.1.2	unclassified Rhodocyclaceae	0	1	0	0	1	1	0	1
4	0.1.9.2.5	unclassified Betaproteobacteria	1	1	1	1	1	1	1	1
5	0.1.9.2.5.1	unclassified Betaproteobacteria	1	1	1	1	1	1	1	1
6	0.1.9.2.5.1.1	unclassified Betaproteobacteria	0	1	1	1	1	1	1	1
3	0.1.9.3	Deltaproteobacteria	5	15	11	5	14	4	1	8
4	0.1.9.3.1	Bdellovibrionales	1	2	2	1	1	1	0	1
5	0.1.9.3.1.1	Bacteriovoracaceae	2	2	2	1	1	1	0	1
6	0.1.9.3.1.1.1	Bacteriovorax	0	1	1	1	1	1	0	1
6	0.1.9.3.1.1.2	unclassified Bacteriovoracaceae	0	1	1	0	0	0	0	0
4	0.1.9.3.2	Desulfobacterales	2	2	0	0	2	0	0	2
5	0.1.9.3.2.1	Desulfobacteraceae	1	1	0	0	1	0	0	1
6	0.1.9.3.2.1.1	unclassified Desulfobacteraceae	0	1	0	0	1	0	0	1
5	0.1.9.3.2.2	Desulfobulbaceae	1	1	0	0	1	0	0	1
6	0.1.9.3.2.2.1	unclassified Desulfobulbaceae	0	1	0	0	1	0	0	1
4	0.1.9.3.3	Desulfovibrionales	3	5	5	2	5	1	0	0
5	0.1.9.3.3.1	Desulfohalobiaceae	1	1	1	0	1	0	0	0
6	0.1.9.3.3.1.1	unclassified Desulfohalobiaceae	0	1	1	0	1	0	0	0
5	0.1.9.3.3.2	Desulfovibrionaceae	3	3	3	2	3	0	0	0
6	0.1.9.3.3.2.1	Desulfovibrio	0	1	1	0	1	0	0	0
6	0.1.9.3.3.2.2	Lawsonia	0	1	1	1	1	0	0	0
6	0.1.9.3.3.2.3	unclassified Desulfovibrionaceae	0	1	1	1	1	0	0	0
5	0.1.9.3.3.3	unclassified Desulfovibrionales	1	1	1	0	1	1	0	0
6	0.1.9.3.3.3.1	unclassified Desulfovibrionales	0	1	1	0	1	1	0	0
4	0.1.9.3.4	Myxococcales	3	5	3	1	5	1	1	4
5	0.1.9.3.4.1	Nannocystaceae	3	3	2	0	3	0	0	2
6	0.1.9.3.4.1.1	Nannocystis	0	1	0	0	1	0	0	1
6	0.1.9.3.4.1.2	Plesiocystis	0	1	1	0	1	0	0	0
6	0.1.9.3.4.1.3	unclassified Nannocystaceae	0	1	1	0	1	0	0	1
5	0.1.9.3.4.2	Phaselicystidaceae	1	1	0	0	1	1	0	1
6	0.1.9.3.4.2.1	Phaselicystis	0	1	0	0	1	1	0	1
5	0.1.9.3.4.3	unclassified Myxococcales	1	1	1	1	1	0	1	1
6	0.1.9.3.4.3.1	unclassified Myxococcales	0	1	1	1	1	0	1	1
4	0.1.9.3.5	unclassified Deltaproteobacteria	1	1	1	1	1	1	0	1
5	0.1.9.3.5.1	unclassified Deltaproteobacteria	1	1	1	1	1	1	0	1
6	0.1.9.3.5.1.1	unclassified Deltaproteobacteria	0	1	1	1	1	1	0	1
3	0.1.9.4	Epsilonproteobacteria	2	5	3	1	4	3	0	2
4	0.1.9.4.1	Campylobacterales	3	4	2	1	3	3	0	1
5	0.1.9.4.1.1	Campylobacteraceae	2	2	2	1	1	1	0	0
6	0.1.9.4.1.1.1	Arcobacter	0	1	1	1	1	1	0	0
6	0.1.9.4.1.1.2	unclassified Campylobacteraceae	0	1	1	0	0	0	0	0
5	0.1.9.4.1.2	Helicobacteraceae	1	1	0	0	1	1	0	1
6	0.1.9.4.1.2.1	Sulfurimonas	0	1	0	0	1	1	0	1
5	0.1.9.4.1.3	unclassified Campylobacterales	1	1	0	0	1	1	0	0
6	0.1.9.4.1.3.1	unclassified Campylobacterales	0	1	0	0	1	1	0	0
4	0.1.9.4.2	unclassified Epsilonproteobacteria	1	1	1	0	1	0	0	1
5	0.1.9.4.2.1	unclassified Epsilonproteobacteria	1	1	1	0	1	0	0	1
6	0.1.9.4.2.1.1	unclassified Epsilonproteobacteria	0	1	1	0	1	0	0	1
3	0.1.9.5	Gammaproteobacteria	15	109	68	59	101	50	35	66
4	0.1.9.5.1	Enterobacteriales	1	9	2	3	8	6	3	8
5	0.1.9.5.1.1	Enterobacteriaceae	9	9	2	3	8	6	3	8
6	0.1.9.5.1.1.1	Edwardsiella	0	1	0	0	1	1	1	1
6	0.1.9.5.1.1.2	Escherichia_Shigella	0	1	0	1	1	1	0	1
6	0.1.9.5.1.1.3	Klebsiella	0	1	1	1	1	1	1	1
6	0.1.9.5.1.1.4	Pantoea	0	1	0	0	0	0	0	1
6	0.1.9.5.1.1.5	Salmonella	0	1	0	0	1	1	0	1
6	0.1.9.5.1.1.6	Serratia	0	1	0	0	1	0	0	1
6	0.1.9.5.1.1.7	Shimwellia	0	1	0	0	1	0	0	0
6	0.1.9.5.1.1.8	Trabulsiella	0	1	0	0	1	1	0	1
6	0.1.9.5.1.1.9	unclassified Enterobacteriaceae	0	1	1	1	1	1	1	1
4	0.1.9.5.2	Salinisphaerales	1	1	1	1	1	0	0	0
5	0.1.9.5.2.1	Salinisphaeraceae	1	1	1	1	1	0	0	0
6	0.1.9.5.2.1.1	Salinisphaera	0	1	1	1	1	0	0	0
4	0.1.9.5.3	Vibrionales	1	7	6	6	7	7	7	7
5	0.1.9.5.3.1	Vibrionaceae	7	7	6	6	7	7	7	7
6	0.1.9.5.3.1.1	Enterovibrio	0	1	1	1	1	1	1	1
6	0.1.9.5.3.1.2	Grimontia	0	1	0	0	1	1	1	1
6	0.1.9.5.3.1.3	Listonella	0	1	1	1	1	1	1	1
6	0.1.9.5.3.1.4	Lucibacterium	0	1	1	1	1	1	1	1
6	0.1.9.5.3.1.5	Photobacterium	0	1	1	1	1	1	1	1
6	0.1.9.5.3.1.6	Vibrio	0	1	1	1	1	1	1	1
6	0.1.9.5.3.1.7	unclassified Vibrionales	0	1	1	1	1	1	1	1
4	0.1.9.5.4	Aeromonadales	1	2	1	1	2	2	1	2
5	0.1.9.5.4.1	Aeromonadaceae	2	2	1	1	2	2	1	2
6	0.1.9.5.4.1.1	Aeromonas	0	1	1	1	1	1	1	1
6	0.1.9.5.4.1.2	unclassified Aeromonadaceae	0	1	0	0	1	1	0	1
4	0.1.9.5.5	Alteromonadales	8	25	22	17	22	12	9	15
5	0.1.9.5.5.1	Alteromonadaceae	13	13	11	6	11	5	5	6
6	0.1.9.5.5.1.1	Aestuariibacter	0	1	1	1	1	1	1	1
6	0.1.9.5.5.1.2	Agarivorans	0	1	1	0	0	0	0	0
6	0.1.9.5.5.1.3	Aliagarivorans	0	1	0	0	1	1	0	0
6	0.1.9.5.5.1.4	Alishewanella	0	1	0	1	1	0	1	1
6	0.1.9.5.5.1.5	Alteromonas	0	1	1	1	1	1	1	1
6	0.1.9.5.5.1.6	Haliea	0	1	1	0	1	0	0	1
6	0.1.9.5.5.1.7	Marinimicrobium	0	1	1	0	0	0	0	0
6	0.1.9.5.5.1.8	Marinobacter	0	1	1	1	1	1	0	1
6	0.1.9.5.5.1.9	Marinobacterium	0	1	1	1	1	0	0	0
6	0.1.9.5.5.1.10	Melitea	0	1	1	0	1	0	0	0
6	0.1.9.5.5.1.11	Microbulbifer	0	1	1	0	1	0	1	0
6	0.1.9.5.5.1.12	Salinimonas	0	1	1	0	1	0	0	0
6	0.1.9.5.5.1.13	unclassified Alteromonadaceae	0	1	1	1	1	1	1	1
5	0.1.9.5.5.2	Colwelliaceae	2	2	2	2	2	1	0	1
6	0.1.9.5.5.2.1	Thalassomonas	0	1	1	1	1	1	0	1
6	0.1.9.5.5.2.2	unclassified Colwelliaceae	0	1	1	1	1	0	0	0
5	0.1.9.5.5.3	Ferrimonadaceae	1	1	1	1	1	1	0	1
6	0.1.9.5.5.3.1	Ferrimonas	0	1	1	1	1	1	0	1
5	0.1.9.5.5.4	Idiomarinaceae	3	3	3	2	3	1	1	2
6	0.1.9.5.5.4.1	Idiomarina	0	1	1	1	1	1	1	1
6	0.1.9.5.5.4.2	Pseudidiomarina	0	1	1	0	1	0	0	0
6	0.1.9.5.5.4.3	unclassified Idiomarinaceae	0	1	1	1	1	0	0	1
5	0.1.9.5.5.5	Moritellaceae	1	1	1	1	1	1	0	1
6	0.1.9.5.5.5.1	Moritella	0	1	1	1	1	1	0	1
5	0.1.9.5.5.6	Pseudoalteromonadaceae	3	3	2	3	2	1	1	2
6	0.1.9.5.5.6.1	Algicola	0	1	0	1	0	0	0	0
6	0.1.9.5.5.6.2	Pseudoalteromonas	0	1	1	1	1	1	1	1
6	0.1.9.5.5.6.3	unclassified Pseudoalteromonadaceae	0	1	1	1	1	0	0	1
5	0.1.9.5.5.7	Shewanellaceae	1	1	1	1	1	1	1	1
6	0.1.9.5.5.7.1	Shewanella	0	1	1	1	1	1	1	1
5	0.1.9.5.5.8	unclassified Alteromonadales	1	1	1	1	1	1	1	1
6	0.1.9.5.5.8.1	unclassified Alteromonadales	0	1	1	1	1	1	1	1
4	0.1.9.5.6	Chromatiales	3	4	3	2	3	2	0	3
5	0.1.9.5.6.1	Chromatiaceae	2	2	1	1	2	1	0	2
6	0.1.9.5.6.1.1	Rheinheimera	0	1	1	1	1	1	0	1
6	0.1.9.5.6.1.2	unclassified Chromatiaceae	0	1	0	0	1	0	0	1
5	0.1.9.5.6.2	Ectothiorhodospiraceae	1	1	1	0	0	0	0	0
6	0.1.9.5.6.2.1	unclassified Ectothiorhodospiraceae	0	1	1	0	0	0	0	0
5	0.1.9.5.6.3	unclassified Chromatiales	1	1	1	1	1	1	0	1
6	0.1.9.5.6.3.1	unclassified Chromatiales	0	1	1	1	1	1	0	1
4	0.1.9.5.7	Gammaproteobacteria_order_incertae_sedis	1	9	6	2	9	2	0	3
5	0.1.9.5.7.1	Gammaproteobacteria_family_incertae_sedis	9	9	6	2	9	2	0	3
6	0.1.9.5.7.1.1	Arenicella	0	1	1	0	1	0	0	0
6	0.1.9.5.7.1.2	Congregibacter	0	1	1	0	1	1	0	0
6	0.1.9.5.7.1.3	Eionea	0	1	1	0	1	0	0	0
6	0.1.9.5.7.1.4	Gallaecimonas	0	1	0	0	1	0	0	0
6	0.1.9.5.7.1.5	Gilvimarinus	0	1	0	0	1	0	0	1
6	0.1.9.5.7.1.6	Marinicella	0	1	1	1	1	0	0	0
6	0.1.9.5.7.1.7	Porticoccus	0	1	0	0	1	0	0	1
6	0.1.9.5.7.1.8	Spongiibacter	0	1	1	0	1	0	0	0
6	0.1.9.5.7.1.9	unclassified Gammaproteobacteria_family_incertae_sedis	0	1	1	1	1	1	0	1
4	0.1.9.5.8	Legionellales	2	2	0	2	2	0	1	0
5	0.1.9.5.8.1	Coxiellaceae	1	1	0	1	1	0	0	0
6	0.1.9.5.8.1.1	Coxiella	0	1	0	1	1	0	0	0
5	0.1.9.5.8.2	Legionellaceae	1	1	0	1	1	0	1	0
6	0.1.9.5.8.2.1	Legionella	0	1	0	1	1	0	1	0
4	0.1.9.5.9	Methylococcales	1	2	0	0	2	0	0	2
5	0.1.9.5.9.1	Methylococcaceae	2	2	0	0	2	0	0	2
6	0.1.9.5.9.1.1	Methylococcus	0	1	0	0	1	0	0	1
6	0.1.9.5.9.1.2	unclassified Methylococcaceae	0	1	0	0	1	0	0	1
4	0.1.9.5.10	Oceanospirillales	7	23	18	12	22	10	6	9
5	0.1.9.5.10.1	Alcanivoracaceae	2	2	2	2	2	1	0	2
6	0.1.9.5.10.1.1	Alcanivorax	0	1	1	1	1	1	0	1
6	0.1.9.5.10.1.2	Kangiella	0	1	1	1	1	0	0	1
5	0.1.9.5.10.2	Hahellaceae	3	3	1	0	3	1	1	1
6	0.1.9.5.10.2.1	Endozoicomonas	0	1	0	0	1	1	1	1
6	0.1.9.5.10.2.2	Hahella	0	1	0	0	1	0	0	0
6	0.1.9.5.10.2.3	unclassified Hahellaceae	0	1	1	0	1	0	0	0
5	0.1.9.5.10.3	Halomonadaceae	5	5	5	3	5	2	2	2
6	0.1.9.5.10.3.1	Chromohalobacter	0	1	1	1	1	0	0	0
6	0.1.9.5.10.3.2	Cobetia	0	1	1	0	1	0	0	0
6	0.1.9.5.10.3.3	Halomonas	0	1	1	1	1	1	1	1
6	0.1.9.5.10.3.4	Kushneria	0	1	1	0	1	0	0	0
6	0.1.9.5.10.3.5	unclassified Halomonadaceae	0	1	1	1	1	1	1	1
5	0.1.9.5.10.4	Oceanospirillaceae	10	10	8	6	10	5	2	3
6	0.1.9.5.10.4.1	Amphritea	0	1	1	1	1	0	0	0
6	0.1.9.5.10.4.2	Bermanella	0	1	1	0	1	0	0	0
6	0.1.9.5.10.4.3	Marinomonas	0	1	1	1	1	1	1	1
6	0.1.9.5.10.4.4	Neptuniibacter	0	1	1	0	1	1	0	0
6	0.1.9.5.10.4.5	Oceanobacter	0	1	1	1	1	0	0	0
6	0.1.9.5.10.4.6	Oceanospirillum	0	1	1	1	1	0	0	0
6	0.1.9.5.10.4.7	Oleibacter	0	1	1	1	1	1	1	1
6	0.1.9.5.10.4.8	Reinekea	0	1	0	0	1	1	0	0
6	0.1.9.5.10.4.9	Thalassolituus	0	1	0	0	1	0	0	0
6	0.1.9.5.10.4.10	unclassified Oceanospirillaceae	0	1	1	1	1	1	0	1
5	0.1.9.5.10.5	Oceanospirillales_incertae_sedis	1	1	1	0	0	0	0	0
6	0.1.9.5.10.5.1	Salicola	0	1	1	0	0	0	0	0
5	0.1.9.5.10.6	Oleiphilaceae	1	1	0	0	1	0	0	0
6	0.1.9.5.10.6.1	Oleiphilus	0	1	0	0	1	0	0	0
5	0.1.9.5.10.7	unclassified Oceanospirillales	1	1	1	1	1	1	1	1
6	0.1.9.5.10.7.1	unclassified Oceanospirillales	0	1	1	1	1	1	1	1
4	0.1.9.5.11	Pasteurellales	1	3	0	1	3	1	0	3
5	0.1.9.5.11.1	Pasteurellaceae	3	3	0	1	3	1	0	3
6	0.1.9.5.11.1.1	Aggregatibacter	0	1	0	0	1	0	0	1
6	0.1.9.5.11.1.2	Haemophilus	0	1	0	1	1	1	0	1
6	0.1.9.5.11.1.3	unclassified Pasteurellaceae	0	1	0	0	1	0	0	1
4	0.1.9.5.12	Pseudomonadales	3	8	6	7	7	5	6	7
5	0.1.9.5.12.1	Moraxellaceae	4	4	4	4	4	3	4	3
6	0.1.9.5.12.1.1	Acinetobacter	0	1	1	1	1	1	1	1
6	0.1.9.5.12.1.2	Enhydrobacter	0	1	1	1	1	1	1	1
6	0.1.9.5.12.1.3	Psychrobacter	0	1	1	1	1	0	1	0
6	0.1.9.5.12.1.4	unclassified Moraxellaceae	0	1	1	1	1	1	1	1
5	0.1.9.5.12.2	Pseudomonadaceae	3	3	2	2	2	2	2	3
6	0.1.9.5.12.2.1	Cellvibrio	0	1	0	0	0	0	0	1
6	0.1.9.5.12.2.2	Pseudomonas	0	1	1	1	1	1	1	1
6	0.1.9.5.12.2.3	unclassified Pseudomonadaceae	0	1	1	1	1	1	1	1
5	0.1.9.5.12.3	unclassified Pseudomonadales	1	1	0	1	1	0	0	1
6	0.1.9.5.12.3.1	unclassified Pseudomonadales	0	1	0	1	1	0	0	1
4	0.1.9.5.13	Thiotrichales	2	3	0	1	3	0	0	0
5	0.1.9.5.13.1	Francisellaceae	1	1	0	1	1	0	0	0
6	0.1.9.5.13.1.1	Francisella	0	1	0	1	1	0	0	0
5	0.1.9.5.13.2	Piscirickettsiaceae	2	2	0	0	2	0	0	0
6	0.1.9.5.13.2.1	Methylophaga	0	1	0	0	1	0	0	0
6	0.1.9.5.13.2.2	unclassified Piscirickettsiaceae	0	1	0	0	1	0	0	0
4	0.1.9.5.14	Xanthomonadales	3	10	2	3	9	2	1	6
5	0.1.9.5.14.1	Sinobacteraceae	3	3	1	1	3	0	0	1
6	0.1.9.5.14.1.1	Hydrocarboniphaga	0	1	1	0	1	0	0	0
6	0.1.9.5.14.1.2	Steroidobacter	0	1	0	1	1	0	0	1
6	0.1.9.5.14.1.3	unclassified Sinobacteraceae	0	1	0	0	1	0	0	0
5	0.1.9.5.14.2	Xanthomonadaceae	6	6	1	2	6	2	1	4
6	0.1.9.5.14.2.1	Arenimonas	0	1	0	0	1	0	0	1
6	0.1.9.5.14.2.2	Dokdonella	0	1	0	0	1	0	0	0
6	0.1.9.5.14.2.3	Pseudoxanthomonas	0	1	0	0	1	0	0	1
6	0.1.9.5.14.2.4	Stenotrophomonas	0	1	0	1	1	1	1	1
6	0.1.9.5.14.2.5	Thermomonas	0	1	0	0	1	0	0	0
6	0.1.9.5.14.2.6	unclassified Xanthomonadaceae	0	1	1	1	1	1	0	1
5	0.1.9.5.14.3	unclassified Xanthomonadales	1	1	0	0	0	0	0	1
6	0.1.9.5.14.3.1	unclassified Xanthomonadales	0	1	0	0	0	0	0	1
4	0.1.9.5.15	unclassified Gammaproteobacteria	1	1	1	1	1	1	1	1
5	0.1.9.5.15.1	unclassified Gammaproteobacteria	1	1	1	1	1	1	1	1
6	0.1.9.5.15.1.1	unclassified Gammaproteobacteria	0	1	1	1	1	1	1	1
3	0.1.9.6	unclassified proteobacteria	1	1	1	1	1	1	1	1
4	0.1.9.6.1	unclassified proteobacteria	1	1	1	1	1	1	1	1
5	0.1.9.6.1.1	unclassified proteobacteria	1	1	1	1	1	1	1	1
6	0.1.9.6.1.1.1	unclassified proteobacteria	0	1	1	1	1	1	1	1
2	0.1.10	Spirochaetes	1	2	2	2	2	0	1	0
3	0.1.10.1	Spirochaetes	1	2	2	2	2	0	1	0
4	0.1.10.1.1	Spirochaetales	2	2	2	2	2	0	1	0
5	0.1.10.1.1.1	Brevinemataceae	1	1	1	1	1	0	0	0
6	0.1.10.1.1.1.1	Brevinema	0	1	1	1	1	0	0	0
5	0.1.10.1.1.2	unclassified Spirochaetales	1	1	1	1	1	0	1	0
6	0.1.10.1.1.2.1	unclassified Spirochaetales	0	1	1	1	1	0	1	0
2	0.1.11	Tenericutes	1	1	0	0	1	0	0	1
3	0.1.11.1	Mollicutes	1	1	0	0	1	0	0	1
4	0.1.11.1.1	Acholeplasmatales	1	1	0	0	1	0	0	1
5	0.1.11.1.1.1	Acholeplasmataceae	1	1	0	0	1	0	0	1
6	0.1.11.1.1.1.1	Acholeplasma	0	1	0	0	1	0	0	1
2	0.1.12	Verrucomicrobia	2	5	4	3	5	0	0	0
3	0.1.12.1	Verrucomicrobiae	1	4	3	2	4	0	0	0
4	0.1.12.1.1	Verrucomicrobiales	3	4	3	2	4	0	0	0
5	0.1.12.1.1.1	Rubritaleaceae	1	1	0	0	1	0	0	0
6	0.1.12.1.1.1.1	Rubritalea	0	1	0	0	1	0	0	0
5	0.1.12.1.1.2	Verrucomicrobiaceae	2	2	2	1	2	0	0	0
6	0.1.12.1.1.2.1	Roseibacillus	0	1	1	0	1	0	0	0
6	0.1.12.1.1.2.2	unclassified Verrucomicrobiaceae	0	1	1	1	1	0	0	0
5	0.1.12.1.1.3	unclassified Verrucomicrobiales	1	1	1	1	1	0	0	0
6	0.1.12.1.1.3.1	unclassified Verrucomicrobiales	0	1	1	1	1	0	0	0
3	0.1.12.2	unclassified Verrucomicrobia	1	1	1	1	1	0	0	0
4	0.1.12.2.1	unclassified Verrucomicrobia	1	1	1	1	1	0	0	0
5	0.1.12.2.1.1	unclassified Verrucomicrobia	1	1	1	1	1	0	0	0
6	0.1.12.2.1.1.1	unclassified Verrucomicrobia	0	1	1	1	1	0	0	0
2	0.1.13	Firmicutes	5	50	18	16	44	17	18	35
3	0.1.13.1	Bacilli	3	31	10	10	27	6	12	21
4	0.1.13.1.1	Bacillales	12	21	9	9	19	5	9	15
5	0.1.13.1.1.1	Alicyclobacillaceae	1	1	0	0	1	0	0	1
6	0.1.13.1.1.1.1	Tumebacillus	0	1	0	0	1	0	0	1
5	0.1.13.1.1.2	Bacillaceae_1	2	2	2	2	2	2	2	2
6	0.1.13.1.1.2.1	Bacillus	0	1	1	1	1	1	1	1
6	0.1.13.1.1.2.2	unclassified Bacillaceae_1	0	1	1	1	1	1	1	1
5	0.1.13.1.1.3	Bacillaceae_2	4	4	4	0	3	1	1	2
6	0.1.13.1.1.3.1	Halobacillus	0	1	1	0	0	0	0	0
6	0.1.13.1.1.3.2	Pontibacillus	0	1	1	0	1	0	0	1
6	0.1.13.1.1.3.3	Salimicrobium	0	1	1	0	1	0	0	0
6	0.1.13.1.1.3.4	unclassified Bacillaceae_2	0	1	1	0	1	1	1	1
5	0.1.13.1.1.4	Bacillales_Incertae_Sedis_XI	1	1	0	0	1	0	1	0
6	0.1.13.1.1.4.1	Gemella	0	1	0	0	1	0	1	0
5	0.1.13.1.1.5	Bacillales_Incertae_Sedis_XII	1	1	0	0	1	0	0	1
6	0.1.13.1.1.5.1	Exiguobacterium	0	1	0	0	1	0	0	1
5	0.1.13.1.1.6	Listeriaceae	1	1	0	1	1	0	0	0
6	0.1.13.1.1.6.1	Brochothrix	0	1	0	1	1	0	0	0
5	0.1.13.1.1.7	Paenibacillaceae_1	3	3	1	2	3	0	2	3
6	0.1.13.1.1.7.1	Brevibacillus	0	1	1	1	1	0	1	1
6	0.1.13.1.1.7.2	Paenibacillus	0	1	0	0	1	0	0	1
6	0.1.13.1.1.7.3	unclassified Paenibacillaceae_1	0	1	0	1	1	0	1	1
5	0.1.13.1.1.8	Paenibacillaceae_2	1	1	0	0	0	0	0	1
6	0.1.13.1.1.8.1	Oxalophagus	0	1	0	0	0	0	0	1
5	0.1.13.1.1.9	Planococcaceae	3	3	0	2	3	0	0	2
6	0.1.13.1.1.9.1	Rummeliibacillus	0	1	0	0	1	0	0	1
6	0.1.13.1.1.9.2	Sporosarcina	0	1	0	1	1	0	0	0
6	0.1.13.1.1.9.3	unclassified Planococcaceae	0	1	0	1	1	0	0	1
5	0.1.13.1.1.10	Staphylococcaceae	2	2	1	1	2	1	2	1
6	0.1.13.1.1.10.1	Jeotgalicoccus	0	1	0	0	1	0	1	0
6	0.1.13.1.1.10.2	Staphylococcus	0	1	1	1	1	1	1	1
5	0.1.13.1.1.11	Thermoactinomycetaceae_1	1	1	0	0	1	0	0	1
6	0.1.13.1.1.11.1	Thermoactinomyces	0	1	0	0	1	0	0	1
5	0.1.13.1.1.12	unclassified Bacillales	1	1	1	1	1	1	1	1
6	0.1.13.1.1.12.1	unclassified Bacillales	0	1	1	1	1	1	1	1
4	0.1.13.1.2	Lactobacillales	6	9	1	1	7	1	2	5
5	0.1.13.1.2.1	Carnobacteriaceae	2	2	0	0	2	1	1	0
6	0.1.13.1.2.1.1	Atopostipes	0	1	0	0	1	1	0	0
6	0.1.13.1.2.1.2	Dolosigranulum	0	1	0	0	1	0	1	0
5	0.1.13.1.2.2	Enterococcaceae	1	1	0	0	0	0	0	1
6	0.1.13.1.2.2.1	Enterococcus	0	1	0	0	0	0	0	1
5	0.1.13.1.2.3	Lactobacillaceae	1	1	1	0	1	0	1	0
6	0.1.13.1.2.3.1	Lactobacillus	0	1	1	0	1	0	1	0
5	0.1.13.1.2.4	Leuconostocaceae	1	1	0	0	1	0	0	1
6	0.1.13.1.2.4.1	Weissella	0	1	0	0	1	0	0	1
5	0.1.13.1.2.5	Streptococcaceae	3	3	0	1	2	0	0	2
6	0.1.13.1.2.5.1	Lactococcus	0	1	0	0	0	0	0	1
6	0.1.13.1.2.5.2	Streptococcus	0	1	0	1	1	0	0	0
6	0.1.13.1.2.5.3	unclassified Streptococcaceae	0	1	0	0	1	0	0	1
5	0.1.13.1.2.6	unclassified Lactobacillales	1	1	0	0	1	0	0	1
6	0.1.13.1.2.6.1	unclassified Lactobacillales	0	1	0	0	1	0	0	1
4	0.1.13.1.3	unclassified Bacilli	1	1	0	0	1	0	1	1
5	0.1.13.1.3.1	unclassified Bacilli	1	1	0	0	1	0	1	1
6	0.1.13.1.3.1.1	unclassified Bacilli	0	1	0	0	1	0	1	1
3	0.1.13.2	Clostridia	1	14	7	5	12	7	5	9
4	0.1.13.2.1	Clostridiales	7	14	7	5	12	7	5	9
5	0.1.13.2.1.1	Clostridiaceae_1	3	3	2	0	3	2	1	3
6	0.1.13.2.1.1.1	Anaerobacter	0	1	0	0	1	0	0	1
6	0.1.13.2.1.1.2	Clostridium_sensu_stricto	0	1	1	0	1	1	0	1
6	0.1.13.2.1.1.3	unclassified Clostridiaceae_1	0	1	1	0	1	1	1	1
5	0.1.13.2.1.2	Clostridiales_Incertae_Sedis_XI	2	2	0	1	1	1	0	1
6	0.1.13.2.1.2.1	Anaerococcus	0	1	0	1	1	1	0	0
6	0.1.13.2.1.2.2	Finegoldia	0	1	0	0	0	0	0	1
5	0.1.13.2.1.3	Clostridiales_Incertae_Sedis_XII	2	2	2	2	1	0	0	0
6	0.1.13.2.1.3.1	Fusibacter	0	1	1	1	1	0	0	0
6	0.1.13.2.1.3.2	unclassified Clostridiales_Incertae_Sedis_XII	0	1	1	1	0	0	0	0
5	0.1.13.2.1.4	Lachnospiraceae	1	1	0	0	1	1	1	1
6	0.1.13.2.1.4.1	unclassified Lachnospiraceae	0	1	0	0	1	1	1	1
5	0.1.13.2.1.5	Peptostreptococcaceae	3	3	2	1	3	2	2	2
6	0.1.13.2.1.5.1	Clostridium_XI	0	1	1	1	1	1	1	1
6	0.1.13.2.1.5.2	Proteocatella	0	1	1	0	1	0	0	0
6	0.1.13.2.1.5.3	unclassified Peptostreptococcaceae	0	1	0	0	1	1	1	1
5	0.1.13.2.1.6	Ruminococcaceae	2	2	0	0	2	0	0	1
6	0.1.13.2.1.6.1	Clostridium_III	0	1	0	0	1	0	0	1
6	0.1.13.2.1.6.2	unclassified Ruminococcaceae	0	1	0	0	1	0	0	0
5	0.1.13.2.1.7	unclassified Clostridiales	1	1	1	1	1	1	1	1
6	0.1.13.2.1.7.1	unclassified Clostridiales	0	1	1	1	1	1	1	1
3	0.1.13.3	Erysipelotrichia	1	3	0	0	3	2	0	3
4	0.1.13.3.1	Erysipelotrichales	1	3	0	0	3	2	0	3
5	0.1.13.3.1.1	Erysipelotrichaceae	3	3	0	0	3	2	0	3
6	0.1.13.3.1.1.1	Erysipelothrix	0	1	0	0	1	0	0	1
6	0.1.13.3.1.1.2	Turicibacter	0	1	0	0	1	1	0	1
6	0.1.13.3.1.1.3	unclassified Erysipelotrichaceae	0	1	0	0	1	1	0	1
3	0.1.13.4	Negativicutes	1	1	0	0	1	1	0	1
4	0.1.13.4.1	Selenomonadales	1	1	0	0	1	1	0	1
5	0.1.13.4.1.1	Veillonellaceae	1	1	0	0	1	1	0	1
6	0.1.13.4.1.1.1	Veillonella	0	1	0	0	1	1	0	1
3	0.1.13.5	unclassified Firmicutes	1	1	1	1	1	1	1	1
4	0.1.13.5.1	unclassified Firmicutes	1	1	1	1	1	1	1	1
5	0.1.13.5.1.1	unclassified Firmicutes	1	1	1	1	1	1	1	1
6	0.1.13.5.1.1.1	unclassified Firmicutes	0	1	1	1	1	1	1	1
2	0.1.14	TM7	1	1	1	0	0	0	0	1
3	0.1.14.1	TM7_class_incertae_sedis	1	1	1	0	0	0	0	1
4	0.1.14.1.1	TM7_order_incertae_sedis	1	1	1	0	0	0	0	1
5	0.1.14.1.1.1	TM7_family_incertae_sedis	1	1	1	0	0	0	0	1
6	0.1.14.1.1.1.1	TM7_genus_incertae_sedis	0	1	1	0	0	0	0	1
2	0.1.15	unclassified bacteria	1	1	1	1	1	1	1	1
3	0.1.15.1	unclassified bacteria	1	1	1	1	1	1	1	1
4	0.1.15.1.1	unclassified bacteria	1	1	1	1	1	1	1	1
5	0.1.15.1.1.1	unclassified bacteria	1	1	1	1	1	1	1	1
6	0.1.15.1.1.1.1	unclassified bacteria	0	1	1	1	1	1	1	1

## Sheet: RAW DATA_CLASS
taxlevel	rankID		taxon	KTM	KTS	KTW	PKM	PKS	PKW
3	0.1.1.1		Acidobacteria_Gp1	0	0	1	0	0	0
3	0.1.1.2		Acidobacteria_Gp3	0	0	2	0	0	1		REFERENCES (data sheet 1)
3	0.1.1.3		Acidobacteria_Gp4	1	0	1	0	1	1		2: phylum
3	0.1.1.4		Acidobacteria_Gp6	0	0	1	0	0	1		3:Class
3	0.1.1.5		Acidobacteria_Gp7	0	0	1	0	0	1		4: Order
3	0.1.1.6		Acidobacteria_Gp9	1	1	1	0	0	0		5:Family
3	0.1.1.7		Holophagae	1	0	0	0	0	0		6:genus
3	0.1.1.8		unclassified Acidobacteria	0	0	1	0	0	1
3	0.1.2.1		Actinobacteria	6	24	41	12	14	19
3	0.1.3.1		Armatimonadetes_gp5_class_incertae_sedis	0	0	1	0	0	0
3	0.1.4.1		Bacteroidetes_incertae_sedis_class_incertae_sedis	1	0	2	1	0	1
3	0.1.4.2		Bacteroidia	1	0	4	0	2	2
3	0.1.4.3		Sphingobacteria	19	4	23	6	0	8
3	0.1.4.4		Flavobacteria	33	16	43	14	6	17
3	0.1.4.5		unclassified Bacteroidetes	1	1	1	1	1	1
3	0.1.5.1		Chlamydiae	1	2	0	0	0	0
3	0.1.6.1		Fusobacteria	2	2	4	3	2	3
3	0.1.7.1		Nitrospira	1	0	1	0	0	1
3	0.1.8.1		Phycisphaerae	1	0	1	1	0	1
3	0.1.10.1		Spirochaetes	2	2	2	0	1	0
3	0.1.11.1		Mollicutes	0	0	1	0	0	1
3	0.1.12.1		Verrucomicrobiae	3	2	4	0	0	0
3	0.1.12.2		unclassified Verrucomicrobia	1	1	1	0	0	0
3	0.1.13.1		Bacilli	10	10	27	6	12	21
3	0.1.13.2		Clostridia	7	5	12	7	5	9
3	0.1.13.3		Erysipelotrichia	0	0	3	2	0	3
3	0.1.13.4		Negativicutes	0	0	1	1	0	1
3	0.1.13.5		unclassified Firmicutes	1	1	1	1	1	1
3	0.1.14.1		TM7_class_incertae_sedis	1	0	0	0	0	1
3	0.1.15.1		unclassified bacteria	1	1	1	1	1	1
3	0.1.9.1		Alphaproteobacteria	46	39	79	31	23	37
3	0.1.9.2		Betaproteobacteria	4	17	27	19	11	17
3	0.1.9.3		Deltaproteobacteria	11	5	14	4	1	8
3	0.1.9.4		Epsilonproteobacteria	3	1	4	3	0	2
3	0.1.9.5		Gammaproteobacteria	68	59	101	50	35	66
3	0.1.9.6		unclassified proteobacteria	1	1	1	1	1	1
				228	194	408	164	117	227

## Sheet: RAW DATA_ORDER
		taxlevel	rankID		taxon	daughterlevels	total		KTM	KTS	KTW			PKM	PKS	PKW			total KT+PK
1	1	4	0.1.1.1.1		Acidobacteria_Gp1_order_incertae_sedis	1	1	0.226244	0	0	1	1	0.120482	0	0	0	0	0	1	0.0747384
2	2	4	0.1.1.2.1		Acidobacteria_Gp3_order_incertae_sedis	1	1	0.226244	0	0	1	1	0.120482	0	0	1	1	0.19685	2	0.149477	REFERENCES (data sheet 1)
3	3	4	0.1.1.2.2		unclassified Acidobacteria_Gp3	1	1	0.226244	0	0	1	1	0.120482	0	0	0	0	0	1	0.0747384	2: phylum
4	4	4	0.1.1.3.1		Acidobacteria_Gp4_order_incertae_sedis	1	1	0.226244	1	0	1	2	0.240964	0	1	1	2	0.393701	4	0.298954	3:Class
5	5	4	0.1.1.4.1		Acidobacteria_Gp6_order_incertae_sedis	1	1	0.226244	0	0	1	1	0.120482	0	0	1	1	0.19685	2	0.149477	4: Order
6	6	4	0.1.1.5.1		Acidobacteria_Gp7_order_incertae_sedis	1	1	0.226244	0	0	1	1	0.120482	0	0	1	1	0.19685	2	0.149477	5:Family
7	7	4	0.1.1.6.1		Acidobacteria_Gp9_order_incertae_sedis	1	1	0.226244	1	1	1	3	0.361446	0	0	0	0	0	3	0.224215	6:genus
8	8	4	0.1.1.7.1		Acanthopleuribacterales	1	1	0.226244	1	0	0	1	0.120482	0	0	0	0	0	1	0.0747384
9	9	4	0.1.1.8.1		unclassified Acidobacteria	1	1	0.226244	0	0	1	1	0.120482	0	0	1	1	0.19685	2	0.149477
10	1	4	0.1.2.1.1		Acidimicrobiales	1	2	0.452489	0	0	2	2	0.240964	0	0	1	1	0.19685	3	0.224215
11	2	4	0.1.2.1.2		Actinomycetales	19	37	8.37104	5	22	34	61	7.3494	10	12	15	37	7.28346	98	7.32436
12	3	4	0.1.2.1.3		Bifidobacteriales	1	1	0.226244	0	0	1	1	0.120482	1	0	0	1	0.19685	2	0.149477
13	4	4	0.1.2.1.4		Coriobacteriales	1	2	0.452489	0	0	2	2	0.240964	0	1	2	3	0.590551	5	0.373692
14	5	4	0.1.2.1.5		Rubrobacterales	1	1	0.226244	0	1	1	2	0.240964	0	0	0	0	0	2	0.149477
15	6	4	0.1.2.1.6		unclassified Actinobacteria	1	1	0.226244	1	1	1	3	0.361446	1	1	1	3	0.590551	6	0.44843
16	1	4	0.1.3.1.1		Armatimonadetes_gp5_order_incetae_sedis	1	1	0.226244	0	0	1	1	0.120482	0	0	0	0	0	1	0.0747384
17	1	4	0.1.4.1.1		Bacteroidetes_incertae_sedis_order_incertae_sedis	1	2	0.452489	1	0	2	3	0.361446	1	0	1	2	0.393701	5	0.373692
18	2	4	0.1.4.2.1		Bacteroidales	4	5	1.13122	1	0	4	5	0.60241	0	2	2	4	0.787402	9	0.672646
19	3	4	0.1.4.3.1		Sphingobacteriales	7	27	6.1086	19	4	23	46	5.54217	6	0	8	14	2.75591	60	4.4843
20	4	4	0.1.4.4.1		Flavobacteriales	3	45	10.181	33	16	43	92	11.0843	14	6	17	37	7.28346	129	9.64126
21	5	4	0.1.4.5.1		unclassified Bacteroidetes	1	1	0.226244	1	1	1	3	0.361446	1	1	1	3	0.590551	6	0.44843
22	1	4	0.1.5.1.1		Chlamydiales	2	2	0.452489	1	2	0	3	0.361446	0	0	0	0	0	3	0.224215
23	2	4	0.1.6.1.1		Fusobacteriales	1	4	0.904977	2	2	4	8	0.963855	3	2	3	8	1.5748	16	1.19581
24	1	4	0.1.7.1.1		Nitrospirales	1	1	0.226244	1	0	1	2	0.240964	0	0	1	1	0.19685	3	0.224215
25	1	4	0.1.8.1.1		Phycisphaerales	1	1	0.226244	1	0	1	2	0.240964	1	0	1	2	0.393701	4	0.298954
26	1	4	0.1.9.1.1		Alphaproteobacteria_order_incertae_sedis	1	1	0.226244	0	0	1	1	0.120482	0	0	0	0	0	1	0.0747384
27	2	4	0.1.9.1.2		Caulobacterales	3	11	2.48869	6	3	11	20	2.40964	2	0	4	6	1.1811	26	1.9432
28	3	4	0.1.9.1.3		Kiloniellales	1	1	0.226244	1	1	1	3	0.361446	0	1	0	1	0.19685	4	0.298954
29	4	4	0.1.9.1.4		Kordiimonadales	1	1	0.226244	1	1	1	3	0.361446	0	0	0	0	0	3	0.224215
30	5	4	0.1.9.1.5		Rhizobiales	10	23	5.20362	8	12	22	42	5.06024	11	6	12	29	5.70866	71	5.30643
31	6	4	0.1.9.1.6		Rhodobacterales	1	25	5.65611	19	14	23	56	6.74699	6	5	8	19	3.74016	75	5.60538
32	7	4	0.1.9.1.7		Rhodospirillales	3	9	2.0362	3	2	8	13	1.56627	5	3	6	14	2.75591	27	2.01794
33	8	4	0.1.9.1.8		Sneathiellales	1	1	0.226244	1	1	1	3	0.361446	0	0	0	0	0	3	0.224215
34	9	4	0.1.9.1.9		Sphingomonadales	3	10	2.26244	6	4	10	20	2.40964	6	7	6	19	3.74016	39	2.9148
35	10	4	0.1.9.1.10		unclassified Alphaproteobacteria	1	1	0.226244	1	1	1	3	0.361446	1	1	1	3	0.590551	6	0.44843
36	1	4	0.1.9.2.1		Burkholderiales	6	21	4.75113	3	15	21	39	4.6988	14	10	14	38	7.48031	77	5.75486
37	2	4	0.1.9.2.2		Methylophilales	1	1	0.226244	0	1	1	2	0.240964	0	0	1	1	0.19685	3	0.224215
38	3	4	0.1.9.2.3		Neisseriales	1	2	0.452489	0	0	2	2	0.240964	2	0	0	2	0.393701	4	0.298954
39	4	4	0.1.9.2.4		Rhodocyclales	1	2	0.452489	0	0	2	2	0.240964	2	0	1	3	0.590551	5	0.373692
40	5	4	0.1.9.2.5		unclassified Betaproteobacteria	1	1	0.226244	1	1	1	3	0.361446	1	1	1	3	0.590551	6	0.44843
41	1	4	0.1.9.3.1		Bdellovibrionales	1	2	0.452489	2	1	1	4	0.481928	1	0	1	2	0.393701	6	0.44843
42	2	4	0.1.9.3.2		Desulfobacterales	2	2	0.452489	0	0	2	2	0.240964	0	0	2	2	0.393701	4	0.298954
43	3	4	0.1.9.3.3		Desulfovibrionales	3	5	1.13122	5	2	5	12	1.44578	1	0	0	1	0.19685	13	0.971599
44	4	4	0.1.9.3.4		Myxococcales	3	5	1.13122	3	1	5	9	1.08434	1	1	4	6	1.1811	15	1.12108
45	5	4	0.1.9.3.5		unclassified Deltaproteobacteria	1	1	0.226244	1	1	1	3	0.361446	1	0	1	2	0.393701	5	0.373692
46	1	4	0.1.9.4.1		Campylobacterales	3	4	0.904977	2	1	3	6	0.722892	3	0	1	4	0.787402	10	0.747384
47	2	4	0.1.9.4.2		unclassified Epsilonproteobacteria	1	1	0.226244	1	0	1	2	0.240964	0	0	1	1	0.19685	3	0.224215
48	1	4	0.1.9.5.1		Enterobacteriales	1	9	2.0362	2	3	8	13	1.56627	6	3	8	17	3.34646	30	2.24215
49	2	4	0.1.9.5.2		Salinisphaerales	1	1	0.226244	1	1	1	3	0.361446	0	0	0	0	0	3	0.224215
50	3	4	0.1.9.5.3		Vibrionales	1	7	1.58371	6	6	7	19	2.28916	7	7	7	21	4.13386	40	2.98954
51	4	4	0.1.9.5.4		Aeromonadales	1	2	0.452489	1	1	2	4	0.481928	2	1	2	5	0.984252	9	0.672646
52	5	4	0.1.9.5.5		Alteromonadales	8	25	5.65611	22	17	22	61	7.3494	12	9	15	36	7.08661	97	7.24963
53	6	4	0.1.9.5.6		Chromatiales	3	4	0.904977	3	2	3	8	0.963855	2	0	3	5	0.984252	13	0.971599
54	7	4	0.1.9.5.7		Gammaproteobacteria_order_incertae_sedis	1	9	2.0362	6	2	9	17	2.04819	2	0	3	5	0.984252	22	1.64425
55	8	4	0.1.9.5.8		Legionellales	2	2	0.452489	0	2	2	4	0.481928	0	1	0	1	0.19685	5	0.373692
56	9	4	0.1.9.5.9		Methylococcales	1	2	0.452489	0	0	2	2	0.240964	0	0	2	2	0.393701	4	0.298954
57	10	4	0.1.9.5.10		Oceanospirillales	7	23	5.20362	18	12	22	52	6.26506	10	6	9	25	4.92126	77	5.75486
58	11	4	0.1.9.5.11		Pasteurellales	1	3	0.678733	0	1	3	4	0.481928	1	0	3	4	0.787402	8	0.597907
59	12	4	0.1.9.5.12		Pseudomonadales	3	8	1.80995	6	7	7	20	2.40964	5	6	7	18	3.54331	38	2.84006
60	13	4	0.1.9.5.13		Thiotrichales	2	3	0.678733	0	1	3	4	0.481928	0	0	0	0	0	4	0.298954
61	14	4	0.1.9.5.14		Xanthomonadales	3	10	2.26244	2	3	9	14	1.68675	2	1	6	9	1.77165	23	1.71898
62	15	4	0.1.9.5.15		unclassified Gammaproteobacteria	1	1	0.226244	1	1	1	3	0.361446	1	1	1	3	0.590551	6	0.44843
63	1	4	0.1.9.6.1		unclassified proteobacteria	1	1	0.226244	1	1	1	3	0.361446	1	1	1	3	0.590551	6	0.44843
64	1	4	0.1.10.1.1		Spirochaetales	2	2	0.452489	2	2	2	6	0.722892	0	1	0	1	0.19685	7	0.523169
65	1	4	0.1.11.1.1		Acholeplasmatales	1	1	0.226244	0	0	1	1	0.120482	0	0	1	1	0.19685	2	0.149477
66	1	4	0.1.12.1.1		Verrucomicrobiales	3	4	0.904977	3	2	4	9	1.08434	0	0	0	0	0	9	0.672646
67	2	4	0.1.12.2.1		unclassified Verrucomicrobia	1	1	0.226244	1	1	1	3	0.361446	0	0	0	0	0	3	0.224215
68	1	4	0.1.13.1.1		Bacillales	12	21	4.75113	9	9	19	37	4.45783	5	9	15	29	5.70866	66	4.93274
69	2	4	0.1.13.1.2		Lactobacillales	6	9	2.0362	1	1	7	9	1.08434	1	2	5	8	1.5748	17	1.27055
70	3	4	0.1.13.1.3		unclassified Bacilli	1	1	0.226244	0	0	1	1	0.120482	0	1	1	2	0.393701	3	0.224215
71	4	4	0.1.13.2.1		Clostridiales	7	14	3.16742	7	5	12	24	2.89157	7	5	9	21	4.13386	45	3.36323
72	5	4	0.1.13.3.1		Erysipelotrichales	1	3	0.678733	0	0	3	3	0.361446	2	0	3	5	0.984252	8	0.597907
73	6	4	0.1.13.4.1		Selenomonadales	1	1	0.226244	0	0	1	1	0.120482	1	0	1	2	0.393701	3	0.224215
74	7	4	0.1.13.5.1		unclassified Firmicutes	1	1	0.226244	1	1	1	3	0.361446	1	1	1	3	0.590551	6	0.44843
75	1	4	0.1.14.1.1		TM7_order_incertae_sedis	1	1	0.226244	1	0	0	1	0.120482	0	0	1	1	0.19685	2	0.149477
76	1	4	0.1.15.1.1		unclassified bacteria	1	1	0.226244	1	1	1	3	0.361446	1	1	1	3	0.590551	6	0.44843
						179	442	100	228	194	408	830	100	164	117	227	508	100	1338	100

## Sheet: all order
Acidobacteria	Acidobacteria_Gp1	Acidobacteria_Gp1_order_incertae_sedis	1		0.226244		Other Order		Unclassified Proteobacteria		γ-proteobacteria		ε-proteobacteria		δ-proteobacteria		β-proteobacteria		α-proteobacteria
	Acidobacteria_Gp3	Acidobacteria_Gp3_order_incertae_sedis	1		0.226244		Acidobacteria_Gp1_order_incertae_sedis	1	unclassified proteobacteria	1	Enterobacteriales	9	Campylobacterales	4	Bdellovibrionales	2	Burkholderiales	21	Alphaproteobacteria_order_incertae_sedis	1
	Acidobacteria_Gp4	unclassified Acidobacteria_Gp3	1		0.226244		Acidobacteria_Gp3_order_incertae_sedis	1			Salinisphaerales	1	unclassified Epsilonproteobacteria	1	Desulfobacterales	2	Methylophilales	1	Caulobacterales	11
	Acidobacteria_Gp6	Acidobacteria_Gp4_order_incertae_sedis	1		0.226244		unclassified Acidobacteria_Gp3	1			Vibrionales	7			Desulfovibrionales	5	Neisseriales	2	Kiloniellales	1
	Acidobacteria_Gp7	Acidobacteria_Gp6_order_incertae_sedis	1		0.226244		Acidobacteria_Gp4_order_incertae_sedis	1			Aeromonadales	2			Myxococcales	5	Rhodocyclales	2	Kordiimonadales	1
	Acidobacteria_Gp9	Acidobacteria_Gp7_order_incertae_sedis	1		0.226244		Acidobacteria_Gp6_order_incertae_sedis	1			Alteromonadales	25			unclassified Deltaproteobacteria	1	unclassified Betaproteobacteria	1	Rhizobiales	23
	Holophagae	Acidobacteria_Gp9_order_incertae_sedis	1		0.226244		Acidobacteria_Gp7_order_incertae_sedis	1			Chromatiales	4							Rhodobacterales	25
	Unclassified Acidobacteria	Acanthopleuribacterales	1		0.226244		Acidobacteria_Gp9_order_incertae_sedis	1			Gammaproteobacteria_order_incertae_sedis	9							Rhodospirillales	9
		unclassified Acidobacteria	1		0.226244		Acanthopleuribacterales	1			Legionellales	2							Sneathiellales	1
Actinobacteria	Actinobacteria	Acidimicrobiales	2	4.54545	0.452489		unclassified Acidobacteria	1			Methylococcales	2							Sphingomonadales	10
		Actinomycetales	37	84.0909	8.37104		Acidimicrobiales	2			Oceanospirillales	23							unclassified Alphaproteobacteria	1
		Bifidobacteriales	1	2.27273	0.226244		Actinomycetales	37			Pasteurellales	3
		Coriobacteriales	2	4.54545	0.452489		Bifidobacteriales	1			Pseudomonadales	8
		Rubrobacterales	1	2.27273	0.226244		Coriobacteriales	2			Thiotrichales	3
		unclassified Actinobacteria	1	2.27273	0.226244		Rubrobacterales	1			Xanthomonadales	10
				0			unclassified Actinobacteria	1			unclassified Gammaproteobacteria	1
Armatimonadetes	Armatimonadetes Gp5 incertae_sedis	Armatimonadetes_gp5_order_incetae_sedis	1		0.226244		Armatimonadetes_gp5_order_incetae_sedis	1
Bacteroidetes	Bacteroidetes incertae sedis	Bacteroidetes_incertae_sedis_order_incertae_sedis	2	2.5	0.452489		Bacteroidetes_incertae_sedis_order_incertae_sedis	2
	Bacteroidia	Bacteroidales	5	6.25	1.13122		Bacteroidales	5
	Sphingobacteria	Sphingobacteriales	27	33.75	6.1086		Sphingobacteriales	27
	Flavobacteria	Flavobacteriales	45	56.25	10.181		Flavobacteriales	45
	Unclassified Bacteroidetes	unclassified Bacteroidetes	1	1.25	0.226244		unclassified Bacteroidetes	1
				0			Chlamydiales	2
Chlamydiae	Chlamydiae	Chlamydiales	2		0.452489		Fusobacteriales	4
Fusobacteria	Fusobacteria	Fusobacteriales	4		0.904977		Nitrospirales	1
Nitrospira	Nitrospira	Nitrospirales	1		0.226244		Phycisphaerales	1
Planctomycetes	Phycisphaerae	Phycisphaerales	1		0.226244		Spirochaetales	2
Proteobacteria	Alphaproteobacteria	Alphaproteobacteria_order_incertae_sedis	1	1.20482	0.226244		Acholeplasmatales	1
		Caulobacterales	11	13.253	2.48869		Verrucomicrobiales	4
		Kiloniellales	1	1.20482	0.226244		unclassified Verrucomicrobia	1
		Kordiimonadales	1	1.20482	0.226244		Bacillales	21
		Rhizobiales	23	27.7108	5.20362		Lactobacillales	9
		Rhodobacterales	25	30.1205	5.65611		unclassified Bacilli	1
		Rhodospirillales	9	10.8434	2.0362		Clostridiales	14
		Sneathiellales	1	1.20482	0.226244		Erysipelotrichales	3
		Sphingomonadales	10	12.0482	2.26244		Selenomonadales	1
		unclassified Alphaproteobacteria	1	1.20482	0.226244		unclassified Firmicutes	1
				0			TM7_order_incertae_sedis	1
	Betaproteobacteria	Burkholderiales	21		4.75113		unclassified bacteria	1
		Methylophilales	1		0.226244			202				109		5		15		27		83
		Neisseriales	2		0.452489
		Rhodocyclales	2		0.452489			Alphaproteobacteria_order_incertae_sedis		1	1.20482		Bdellovibrionales		2	13.3333		Acidobacteria_Gp1_order_incertae_sedis				1	0.49505
		unclassified Betaproteobacteria	1		0.226244			Caulobacterales		11	13.253		Desulfobacterales		2	13.3333		Acidobacteria_Gp3_order_incertae_sedis				1	0.49505
	Deltaproteobacteria	Bdellovibrionales	2		0.452489			Kiloniellales		1	1.20482		Desulfovibrionales		5	33.3333		unclassified Acidobacteria_Gp3				1	0.49505
		Desulfobacterales	2		0.452489			Kordiimonadales		1	1.20482		Myxococcales		5	33.3333		Acidobacteria_Gp4_order_incertae_sedis				1	0.49505
		Desulfovibrionales	5		1.13122			Rhizobiales		23	27.7108		unclassified Deltaproteobacteria		1	6.66667		Acidobacteria_Gp6_order_incertae_sedis				1	0.49505
		Myxococcales	5		1.13122			Rhodobacterales		25	30.1205				15	100		Acidobacteria_Gp7_order_incertae_sedis				1	0.49505
		unclassified Deltaproteobacteria	1		0.226244			Rhodospirillales		9	10.8434		Campylobacterales		4	80		Acidobacteria_Gp9_order_incertae_sedis				1	0.49505
	Epsilonproteobacteria	Campylobacterales	4		0.904977			Sneathiellales		1	1.20482		unclassified Epsilonproteobacteria		1	20		Acanthopleuribacterales				1	0.49505
		unclassified Epsilonproteobacteria	1		0.226244			Sphingomonadales		10	12.0482				5			unclassified Acidobacteria				1	0.49505
	Gammaproteobacteria	Enterobacteriales	9	8.25688	2.0362			unclassified Alphaproteobacteria		1	1.20482		Enterobacteriales		9	8.25688		Acidimicrobiales				2	0.990099
		Salinisphaerales	1	0.917431	0.226244					83	100		Salinisphaerales		1	0.917431		Actinomycetales				37	18.3168
		Vibrionales	7	6.42202	1.58371			Burkholderiales		21	77.7778		Vibrionales		7	6.42202		Bifidobacteriales				1	0.49505
		Aeromonadales	2	1.83486	0.452489			Methylophilales		1	3.7037		Aeromonadales		2	1.83486		Coriobacteriales				2	0.990099
		Alteromonadales	25	22.9358	5.65611			Neisseriales		2	7.40741		Alteromonadales		25	22.9358		Rubrobacterales				1	0.49505
		Chromatiales	4	3.66972	0.904977			Rhodocyclales		2	7.40741		Chromatiales		4	3.66972		unclassified Actinobacteria				1	0.49505
		Gammaproteobacteria_order_incertae_sedis	9	8.25688	2.0362			unclassified Betaproteobacteria		1	3.7037		Gammaproteobacteria_order_incertae_sedis		9	8.25688		Armatimonadetes_gp5_order_incetae_sedis				1	0.49505
		Legionellales	2	1.83486	0.452489					27	100		Legionellales		2	1.83486		Bacteroidetes_incertae_sedis_order_incertae_sedis				2	0.990099
		Methylococcales	2	1.83486	0.452489								Methylococcales		2	1.83486		Bacteroidales				5	2.47525
		Oceanospirillales	23	21.1009	5.20362								Oceanospirillales		23	21.1009		Sphingobacteriales				27	13.3663
		Pasteurellales	3	2.75229	0.678733								Pasteurellales		3	2.75229		Flavobacteriales				45	22.2772
		Pseudomonadales	8	7.33945	1.80995								Pseudomonadales		8	7.33945		unclassified Bacteroidetes				1	0.49505
		Thiotrichales	3	2.75229	0.678733								Thiotrichales		3	2.75229		Chlamydiales				2	0.990099
		Xanthomonadales	10	9.17431	2.26244								Xanthomonadales		10	9.17431		Fusobacteriales				4	1.9802
		unclassified Gammaproteobacteria	1	0.917431	0.226244								unclassified Gammaproteobacteria		1	0.917431		Nitrospirales				1	0.49505
				0											109	100		Phycisphaerales				1	0.49505
	Unclassified Proteobacteria	unclassified proteobacteria	1		0.226244													Spirochaetales				2	0.990099
Spirochaetes	Spirochaetes	Spirochaetales	2		0.452489								unclassified proteobacteria		1	100		Acholeplasmatales				1	0.49505
Tenericutes	Mollicutes	Acholeplasmatales	1		0.226244													Verrucomicrobiales				4	1.9802
Verrucomicrobia	Verrucomicrobiae	Verrucomicrobiales	4		0.904977													unclassified Verrucomicrobia				1	0.49505
	Unclassified Verrucomicrobia	unclassified Verrucomicrobia	1		0.226244													Bacillales				21	10.396
Firmicutes	Bacilli	Bacillales	21		4.75113													Lactobacillales				9	4.45545
		Lactobacillales	9		2.0362													unclassified Bacilli				1	0.49505
		unclassified Bacilli	1		0.226244													Clostridiales				14	6.93069
	Clostridia	Clostridiales	14		3.16742													Erysipelotrichales				3	1.48515
	Erysipelotrichia	Erysipelotrichales	3		0.678733													Selenomonadales				1	0.49505
	Negativicutes	Selenomonadales	1		0.226244													unclassified Firmicutes				1	0.49505
	Unclassified Firmicutes	unclassified Firmicutes	1		0.226244													TM7_order_incertae_sedis				1	0.49505
TM7	TM7 incertae sedis	TM7_order_incertae_sedis	1		0.226244													unclassified bacteria				1	0.49505
unclassified Bacteria	Unclassified Bacteria	unclassified bacteria	1		0.226244																	202	100
			442		100

## Sheet: KTM
	Other Order		Unclassified Proteobacteria		γ-proteobacteria		ε-proteobacteria		δ-proteobacteria		β-proteobacteria		α-proteobacteria
	Acidobacteria_Gp1_order_incertae_sedis	0	unclassified proteobacteria	1	Enterobacteriales	2	Campylobacterales	2	Bdellovibrionales	2	Burkholderiales	3	Alphaproteobacteria_order_incertae_sedis	0
	Acidobacteria_Gp3_order_incertae_sedis	0			Salinisphaerales	1	unclassified Epsilonproteobacteria	1	Desulfobacterales	0	Methylophilales	0	Caulobacterales	6
	unclassified Acidobacteria_Gp3	0			Vibrionales	6			Desulfovibrionales	5	Neisseriales	0	Kiloniellales	1
	Acidobacteria_Gp4_order_incertae_sedis	1			Aeromonadales	1			Myxococcales	3	Rhodocyclales	0	Kordiimonadales	1
	Acidobacteria_Gp6_order_incertae_sedis	0			Alteromonadales	22			unclassified Deltaproteobacteria	1	unclassified Betaproteobacteria	1	Rhizobiales	8
	Acidobacteria_Gp7_order_incertae_sedis	0			Chromatiales	3							Rhodobacterales	19
	Acidobacteria_Gp9_order_incertae_sedis	1			Gammaproteobacteria_order_incertae_sedis	6							Rhodospirillales	3
	Acanthopleuribacterales	1			Legionellales	0							Sneathiellales	1
	unclassified Acidobacteria	0			Methylococcales	0							Sphingomonadales	6
	Acidimicrobiales	0			Oceanospirillales	18							unclassified Alphaproteobacteria	1
	Actinomycetales	5			Pasteurellales	0
	Bifidobacteriales	0			Pseudomonadales	6
	Coriobacteriales	0			Thiotrichales	0
	Rubrobacterales	0			Xanthomonadales	2
	unclassified Actinobacteria	1			unclassified Gammaproteobacteria	1
	Armatimonadetes_gp5_order_incetae_sedis	0
	Bacteroidetes_incertae_sedis_order_incertae_sedis	1
	Bacteroidales	1
	Sphingobacteriales	19
	Flavobacteriales	33
	unclassified Bacteroidetes	1
	Chlamydiales	1
	Fusobacteriales	2
	Nitrospirales	1
	Phycisphaerales	1
	Spirochaetales	2
	Acholeplasmatales	0
	Verrucomicrobiales	3
	unclassified Verrucomicrobia	1
	Bacillales	9
	Lactobacillales	1
	unclassified Bacilli	0
	Clostridiales	7
	Erysipelotrichales	0
	Selenomonadales	0
	unclassified Firmicutes	1
	TM7_order_incertae_sedis	1
	unclassified bacteria	1
1		Acidobacteria_Gp4_order_incertae_sedis	1	1.05263		Caulobacterales	6	13.0435		Acidobacteria_Gp4	1	1.05263
2		Acidobacteria_Gp9_order_incertae_sedis	1	1.05263		Kiloniellales	1	2.17391		Acidobacteria_Gp9	1	1.05263
3		Acanthopleuribacterales	1	1.05263		Kordiimonadales	1	2.17391		Holophagae	1	1.05263
4		Actinomycetales	5	5.26316		Rhizobiales	8	17.3913		Actinobacteria	6	6.31579
5		unclassified Actinobacteria	1	1.05263		Rhodobacterales	19	41.3043		Bacteroidetes_incertae_sedis_class_incertae_sedis	1	1.05263
6		Bacteroidetes_incertae_sedis_order_incertae_sedis	1	1.05263		Rhodospirillales	3	6.52174		Bacteroidia	1	1.05263
7		Bacteroidales	1	1.05263		Sneathiellales	1	2.17391		Sphingobacteria	19	20
8		Sphingobacteriales	19	20		Sphingomonadales	6	13.0435		Flavobacteria	33	34.7368			2.25564
9		Flavobacteriales	33	34.7368		unclassified Alphaproteobacteria	1	2.17391		unclassified Bacteroidetes	1	1.05263			0.75188
10		unclassified Bacteroidetes	1	1.05263			46	100		Chlamydiae	1	1.05263
11		Chlamydiales	1	1.05263		Burkholderiales	3	75		Fusobacteria	2	2.10526
12		Fusobacteriales	2	2.10526		unclassified Betaproteobacteria	1	25		Nitrospira	1	1.05263
13		Nitrospirales	1	1.05263			4	100		Phycisphaerae	1	1.05263
14		Phycisphaerales	1	1.05263		Bdellovibrionales	2	18.1818		Spirochaetes	2	2.10526
15		Spirochaetales	2	2.10526		Desulfovibrionales	5	45.4545		Verrucomicrobiae	3	3.15789
16		Verrucomicrobiales	3	3.15789		Myxococcales	3	27.2727		unclassified Verrucomicrobia	1	1.05263
17		unclassified Verrucomicrobia	1	1.05263		unclassified Deltaproteobacteria	1	9.09091		Bacilli	10	10.5263
18		Bacillales	9	9.47368			11	100		Clostridia	7	7.36842
19		Lactobacillales	1	1.05263		Campylobacterales	2	66.6667		unclassified Firmicutes	1	1.05263
20		Clostridiales	7	7.36842		unclassified Epsilonproteobacteria	1	33.3333		TM7_class_incertae_sedis	1	1.05263
21		unclassified Firmicutes	1	1.05263			3	100		unclassified bacteria	1	1.05263
22		TM7_order_incertae_sedis	1	1.05263		Enterobacteriales	2	2.94118			95	100
23		unclassified bacteria	1	1.05263		Salinisphaerales	1	1.47059
			95	100		Vibrionales	6	8.82353
						Aeromonadales	1	1.47059
						Alteromonadales	22	32.3529
						Chromatiales	3	4.41176
						Gammaproteobacteria_order_incertae_sedis	6	8.82353
						Oceanospirillales	18	26.4706
						Pseudomonadales	6	8.82353
						Xanthomonadales	2	2.94118
						unclassified Gammaproteobacteria	1	1.47059
							68	100
						unclassified proteobacteria	1	100
							133

## Sheet: KTS
	Other Order		Unclassified Proteobacteria		γ-proteobacteria		ε-proteobacteria		δ-proteobacteria		β-proteobacteria		α-proteobacteria
	Acidobacteria_Gp1_order_incertae_sedis	0	unclassified proteobacteria	1	Enterobacteriales	3	Campylobacterales	1	Bdellovibrionales	1	Burkholderiales	15	Alphaproteobacteria_order_incertae_sedis	0
	Acidobacteria_Gp3_order_incertae_sedis	0			Salinisphaerales	1	unclassified Epsilonproteobacteria	0	Desulfobacterales	0	Methylophilales	1	Caulobacterales	3
	unclassified Acidobacteria_Gp3	0			Vibrionales	6			Desulfovibrionales	2	Neisseriales	0	Kiloniellales	1
	Acidobacteria_Gp4_order_incertae_sedis	0			Aeromonadales	1			Myxococcales	1	Rhodocyclales	0	Kordiimonadales	1
	Acidobacteria_Gp6_order_incertae_sedis	0			Alteromonadales	17			unclassified Deltaproteobacteria	1	unclassified Betaproteobacteria	1	Rhizobiales	12
	Acidobacteria_Gp7_order_incertae_sedis	0			Chromatiales	2							Rhodobacterales	14
	Acidobacteria_Gp9_order_incertae_sedis	1			Gammaproteobacteria_order_incertae_sedis	2							Rhodospirillales	2
	Acanthopleuribacterales	0			Legionellales	2							Sneathiellales	1
	unclassified Acidobacteria	0			Methylococcales	0							Sphingomonadales	4
	Acidimicrobiales	0			Oceanospirillales	12							unclassified Alphaproteobacteria	1
	Actinomycetales	22			Pasteurellales	1
	Bifidobacteriales	0			Pseudomonadales	7
	Coriobacteriales	0			Thiotrichales	1
	Rubrobacterales	1			Xanthomonadales	3
	unclassified Actinobacteria	1			unclassified Gammaproteobacteria	1
	Armatimonadetes_gp5_order_incetae_sedis	0
	Bacteroidetes_incertae_sedis_order_incertae_sedis	0
	Bacteroidales	0
	Sphingobacteriales	4
	Flavobacteriales	16
	unclassified Bacteroidetes	1
	Chlamydiales	2
	Fusobacteriales	2
	Nitrospirales	0
	Phycisphaerales	0
	Spirochaetales	2
	Acholeplasmatales	0
	Verrucomicrobiales	2
	unclassified Verrucomicrobia	1
	Bacillales	9
	Lactobacillales	1
	unclassified Bacilli	0
	Clostridiales	5
	Erysipelotrichales	0
	Selenomonadales	0
	unclassified Firmicutes	1
	TM7_order_incertae_sedis	0
	unclassified bacteria	1
1		Acidobacteria_Gp9_order_incertae_sedis	1	1.38889		Caulobacterales	3	7.69231		Acidobacteria_Gp9	1	1.38889
2		Actinomycetales	22	30.5556		Kiloniellales	1	2.5641		Actinobacteria	24	33.3333
3		Rubrobacterales	1	1.38889		Kordiimonadales	1	2.5641		Sphingobacteria	4	5.55556
4		unclassified Actinobacteria	1	1.38889		Rhizobiales	12	30.7692		Flavobacteria	16	22.2222
5		Sphingobacteriales	4	5.55556		Rhodobacterales	14	35.8974		unclassified Bacteroidetes	1	1.38889
6		Flavobacteriales	16	22.2222		Rhodospirillales	2	5.12821		Chlamydiae	2	2.77778
7		unclassified Bacteroidetes	1	1.38889		Sneathiellales	1	2.5641		Fusobacteria	2	2.77778
8		Chlamydiales	2	2.77778		Sphingomonadales	4	10.2564		Spirochaetes	2	2.77778
9		Fusobacteriales	2	2.77778		unclassified Alphaproteobacteria	1	2.5641		Verrucomicrobiae	2	2.77778
10		Spirochaetales	2	2.77778			39	100		unclassified Verrucomicrobia	1	1.38889
11		Verrucomicrobiales	2	2.77778		Burkholderiales	15	88.2353		Bacilli	10	13.8889
12		unclassified Verrucomicrobia	1	1.38889		Methylophilales	1	5.88235		Clostridia	5	6.94444
13		Bacillales	9	12.5		unclassified Betaproteobacteria	1	5.88235		unclassified Firmicutes	1	1.38889
14		Lactobacillales	1	1.38889			17	100		unclassified bacteria	1	1.38889
15		Clostridiales	5	6.94444		Bdellovibrionales	1	20			72	100
16		unclassified Firmicutes	1	1.38889		Desulfovibrionales	2	40
17		unclassified bacteria	1	1.38889		Myxococcales	1	20
			72	100		unclassified Deltaproteobacteria	1	20
							5	100
						Campylobacterales	1	100
						Enterobacteriales	3	5.08475
						Salinisphaerales	1	1.69492
						Vibrionales	6	10.1695
						Aeromonadales	1	1.69492
						Alteromonadales	17	28.8136
						Chromatiales	2	3.38983
						Gammaproteobacteria_order_incertae_sedis	2	3.38983
						Legionellales	2	3.38983
						Oceanospirillales	12	20.339
						Pasteurellales	1	1.69492
						Pseudomonadales	7	11.8644
						Thiotrichales	1	1.69492
						Xanthomonadales	3	5.08475
						unclassified Gammaproteobacteria	1	1.69492
							59	100
						unclassified proteobacteria	1	100
							122

## Sheet: KTW
		Other Order		Unclassified Proteobacteria		γ-proteobacteria		ε-proteobacteria		δ-proteobacteria		β-proteobacteria		α-proteobacteria
		Acidobacteria_Gp1_order_incertae_sedis	1	unclassified proteobacteria	1	Enterobacteriales	8	Campylobacterales	3	Bdellovibrionales	1	Burkholderiales	21	Alphaproteobacteria_order_incertae_sedis	1
		Acidobacteria_Gp3_order_incertae_sedis	1			Salinisphaerales	1	unclassified Epsilonproteobacteria	1	Desulfobacterales	2	Methylophilales	1	Caulobacterales	11
		unclassified Acidobacteria_Gp3	1			Vibrionales	7			Desulfovibrionales	5	Neisseriales	2	Kiloniellales	1
		Acidobacteria_Gp4_order_incertae_sedis	1			Aeromonadales	2			Myxococcales	5	Rhodocyclales	2	Kordiimonadales	1
		Acidobacteria_Gp6_order_incertae_sedis	1			Alteromonadales	22			unclassified Deltaproteobacteria	1	unclassified Betaproteobacteria	1	Rhizobiales	22
		Acidobacteria_Gp7_order_incertae_sedis	1			Chromatiales	3							Rhodobacterales	23
		Acidobacteria_Gp9_order_incertae_sedis	1			Gammaproteobacteria_order_incertae_sedis	9							Rhodospirillales	8
		Acanthopleuribacterales	0			Legionellales	2							Sneathiellales	1
		unclassified Acidobacteria	1			Methylococcales	2							Sphingomonadales	10
		Acidimicrobiales	2			Oceanospirillales	22							unclassified Alphaproteobacteria	1
		Actinomycetales	34			Pasteurellales	3
		Bifidobacteriales	1			Pseudomonadales	7
		Coriobacteriales	2			Thiotrichales	3
		Rubrobacterales	1			Xanthomonadales	9
		unclassified Actinobacteria	1			unclassified Gammaproteobacteria	1
		Armatimonadetes_gp5_order_incetae_sedis	1
		Bacteroidetes_incertae_sedis_order_incertae_sedis	2
		Bacteroidales	4
		Sphingobacteriales	23
		Flavobacteriales	43
		unclassified Bacteroidetes	1
		Chlamydiales	0
		Fusobacteriales	4
		Nitrospirales	1
		Phycisphaerales	1
		Spirochaetales	2
		Acholeplasmatales	1
		Verrucomicrobiales	4
		unclassified Verrucomicrobia	1
		Bacillales	19
		Lactobacillales	7
		unclassified Bacilli	1
		Clostridiales	12
		Erysipelotrichales	3
		Selenomonadales	1
		unclassified Firmicutes	1
		TM7_order_incertae_sedis	0
		unclassified bacteria	1
1		Acidobacteria_Gp1_order_incertae_sedis	1	0.549451		Alphaproteobacteria_order_incertae_sedis	1	1.26582		Acidobacteria_Gp1	1	0.549451
2		Acidobacteria_Gp3_order_incertae_sedis	1	0.549451		Caulobacterales	11	13.9241		Acidobacteria_Gp3	2	1.0989
3		unclassified Acidobacteria_Gp3	1	0.549451		Kiloniellales	1	1.26582		Acidobacteria_Gp4	1	0.549451
4		Acidobacteria_Gp4_order_incertae_sedis	1	0.549451		Kordiimonadales	1	1.26582		Acidobacteria_Gp6	1	0.549451
5		Acidobacteria_Gp6_order_incertae_sedis	1	0.549451		Rhizobiales	22	27.8481		Acidobacteria_Gp7	1	0.549451
6		Acidobacteria_Gp7_order_incertae_sedis	1	0.549451		Rhodobacterales	23	29.1139		Acidobacteria_Gp9	1	0.549451
7		Acidobacteria_Gp9_order_incertae_sedis	1	0.549451		Rhodospirillales	8	10.1266		unclassified Acidobacteria	1	0.549451
8		unclassified Acidobacteria	1	0.549451		Sneathiellales	1	1.26582		Actinobacteria	41	22.5275
9		Acidimicrobiales	2	1.0989		Sphingomonadales	10	12.6582		Armatimonadetes_gp5_class_incertae_sedis	1	0.549451
10		Actinomycetales	34	18.6813		unclassified Alphaproteobacteria	1	1.26582		Bacteroidetes_incertae_sedis_class_incertae_sedis	2	1.0989
11		Bifidobacteriales	1	0.549451			79	100		Bacteroidia	4	2.1978
12		Coriobacteriales	2	1.0989		Burkholderiales	21	77.7778		Sphingobacteria	23	12.6374
13		Rubrobacterales	1	0.549451		Methylophilales	1	3.7037		Flavobacteria	43	23.6264
14		unclassified Actinobacteria	1	0.549451		Neisseriales	2	7.40741		unclassified Bacteroidetes	1	0.549451
15		Armatimonadetes_gp5_order_incetae_sedis	1	0.549451		Rhodocyclales	2	7.40741		Fusobacteria	4	2.1978
16		Bacteroidetes_incertae_sedis_order_incertae_sedis	2	1.0989		unclassified Betaproteobacteria	1	3.7037		Nitrospira	1	0.549451
17		Bacteroidales	4	2.1978			27	100		Phycisphaerae	1	0.549451
18		Sphingobacteriales	23	12.6374		Bdellovibrionales	1	7.14286		Spirochaetes	2	1.0989
19		Flavobacteriales	43	23.6264		Desulfobacterales	2	14.2857		Mollicutes	1	0.549451
20		unclassified Bacteroidetes	1	0.549451		Desulfovibrionales	5	35.7143		Verrucomicrobiae	4	2.1978
21		Fusobacteriales	4	2.1978		Myxococcales	5	35.7143		unclassified Verrucomicrobia	1	0.549451
22		Nitrospirales	1	0.549451		unclassified Deltaproteobacteria	1	7.14286		Bacilli	27	14.8352
23		Phycisphaerales	1	0.549451			14	100		Clostridia	12	6.59341
24		Spirochaetales	2	1.0989		Campylobacterales	3	75		Erysipelotrichia	3	1.64835
25		Acholeplasmatales	1	0.549451		unclassified Epsilonproteobacteria	1	25		Negativicutes	1	0.549451
26		Verrucomicrobiales	4	2.1978			4	100		unclassified Firmicutes	1	0.549451
27		unclassified Verrucomicrobia	1	0.549451		Enterobacteriales	8	7.92079		unclassified bacteria	1	0.549451
28		Bacillales	19	10.4396		Salinisphaerales	1	0.990099			182	100
29		Lactobacillales	7	3.84615		Vibrionales	7	6.93069
30		unclassified Bacilli	1	0.549451		Aeromonadales	2	1.9802
31		Clostridiales	12	6.59341		Alteromonadales	22	21.7822
32		Erysipelotrichales	3	1.64835		Chromatiales	3	2.9703
33		Selenomonadales	1	0.549451		Gammaproteobacteria_order_incertae_sedis	9	8.91089
34		unclassified Firmicutes	1	0.549451		Legionellales	2	1.9802
35		unclassified bacteria	1	0.549451		Methylococcales	2	1.9802
			182	100		Oceanospirillales	22	21.7822
						Pasteurellales	3	2.9703
						Pseudomonadales	7	6.93069
						Thiotrichales	3	2.9703
						Xanthomonadales	9	8.91089
						unclassified Gammaproteobacteria	1	0.990099
							101	100
						unclassified proteobacteria	1	100
							451

## Sheet: PKM
		Other Order		Unclassified Proteobacteria		γ-proteobacteria		ε-proteobacteria		δ-proteobacteria		β-proteobacteria		α-proteobacteria
		Acidobacteria_Gp1_order_incertae_sedis	0	unclassified proteobacteria	1	Enterobacteriales	6	Campylobacterales	3	Bdellovibrionales	1	Burkholderiales	14	Alphaproteobacteria_order_incertae_sedis	0
		Acidobacteria_Gp3_order_incertae_sedis	0			Salinisphaerales	0	unclassified Epsilonproteobacteria	0	Desulfobacterales	0	Methylophilales	0	Caulobacterales	2
		unclassified Acidobacteria_Gp3	0			Vibrionales	7			Desulfovibrionales	1	Neisseriales	2	Kiloniellales	0
		Acidobacteria_Gp4_order_incertae_sedis	0			Aeromonadales	2			Myxococcales	1	Rhodocyclales	2	Kordiimonadales	0
		Acidobacteria_Gp6_order_incertae_sedis	0			Alteromonadales	12			unclassified Deltaproteobacteria	1	unclassified Betaproteobacteria	1	Rhizobiales	11
		Acidobacteria_Gp7_order_incertae_sedis	0			Chromatiales	2							Rhodobacterales	6
		Acidobacteria_Gp9_order_incertae_sedis	0			Gammaproteobacteria_order_incertae_sedis	2							Rhodospirillales	5
		Acanthopleuribacterales	0			Legionellales	0							Sneathiellales	0
		unclassified Acidobacteria	0			Methylococcales	0							Sphingomonadales	6
		Acidimicrobiales	0			Oceanospirillales	10							unclassified Alphaproteobacteria	1
		Actinomycetales	10			Pasteurellales	1
		Bifidobacteriales	1			Pseudomonadales	5
		Coriobacteriales	0			Thiotrichales	0
		Rubrobacterales	0			Xanthomonadales	2
		unclassified Actinobacteria	1			unclassified Gammaproteobacteria	1
		Armatimonadetes_gp5_order_incetae_sedis	0
		Bacteroidetes_incertae_sedis_order_incertae_sedis	1
		Bacteroidales	0
		Sphingobacteriales	6
		Flavobacteriales	14
		unclassified Bacteroidetes	1
		Chlamydiales	0
		Fusobacteriales	3
		Nitrospirales	0
		Phycisphaerales	1
		Spirochaetales	0
		Acholeplasmatales	0
		Verrucomicrobiales	0
		unclassified Verrucomicrobia	0
		Bacillales	5
		Lactobacillales	1
		unclassified Bacilli	0
		Clostridiales	7
		Erysipelotrichales	2
		Selenomonadales	1
		unclassified Firmicutes	1
		TM7_order_incertae_sedis	0
		unclassified bacteria	1
1		Actinomycetales	10	17.8571		Caulobacterales	2	6.45161		Actinobacteria	12	21.4286
2		Bifidobacteriales	1	1.78571		Rhizobiales	11	35.4839		Bacteroidetes_incertae_sedis_class_incertae_sedis	1	1.78571
3		unclassified Actinobacteria	1	1.78571		Rhodobacterales	6	19.3548		Sphingobacteria	6	10.7143
4		Bacteroidetes_incertae_sedis_order_incertae_sedis	1	1.78571		Rhodospirillales	5	16.129		Flavobacteria	14	25
5		Sphingobacteriales	6	10.7143		Sphingomonadales	6	19.3548		unclassified Bacteroidetes	1	1.78571
6		Flavobacteriales	14	25		unclassified Alphaproteobacteria	1	3.22581		Fusobacteria	3	5.35714
7		unclassified Bacteroidetes	1	1.78571			31	100		Phycisphaerae	1	1.78571
8		Fusobacteriales	3	5.35714		Burkholderiales	14	73.6842		Bacilli	6	10.7143
9		Phycisphaerales	1	1.78571		Neisseriales	2	10.5263		Clostridia	7	12.5
10		Bacillales	5	8.92857		Rhodocyclales	2	10.5263		Erysipelotrichia	2	3.57143
11		Lactobacillales	1	1.78571		unclassified Betaproteobacteria	1	5.26316		Negativicutes	1	1.78571
12		Clostridiales	7	12.5			19	100		unclassified Firmicutes	1	1.78571
13		Erysipelotrichales	2	3.57143		Bdellovibrionales	1	25		unclassified bacteria	1	1.78571
14		Selenomonadales	1	1.78571		Desulfovibrionales	1	25			56	100
15		unclassified Firmicutes	1	1.78571		Myxococcales	1	25
16		unclassified bacteria	1	1.78571		unclassified Deltaproteobacteria	1	25
			56	100			4	100
						Campylobacterales	3	100
						Enterobacteriales	6	12
						Vibrionales	7	14
						Aeromonadales	2	4
						Alteromonadales	12	24
						Chromatiales	2	4
						Gammaproteobacteria_order_incertae_sedis	2	4
						Oceanospirillales	10	20
						Pasteurellales	1	2
						Pseudomonadales	5	10
						Xanthomonadales	2	4
						unclassified Gammaproteobacteria	1	2
							50	100
						unclassified proteobacteria	1	100
						212

## Sheet: PKS
		Other Order		Unclassified Proteobacteria		γ-proteobacteria		δ-proteobacteria		β-proteobacteria		α-proteobacteria
		Acidobacteria_Gp1_order_incertae_sedis	0	unclassified proteobacteria	1	Enterobacteriales	3	Bdellovibrionales	0	Burkholderiales	10	Alphaproteobacteria_order_incertae_sedis	0
		Acidobacteria_Gp3_order_incertae_sedis	0			Salinisphaerales	0	Desulfobacterales	0	Methylophilales	0	Caulobacterales	0
		unclassified Acidobacteria_Gp3	0			Vibrionales	7	Desulfovibrionales	0	Neisseriales	0	Kiloniellales	1
		Acidobacteria_Gp4_order_incertae_sedis	1			Aeromonadales	1	Myxococcales	1	Rhodocyclales	0	Kordiimonadales	0
		Acidobacteria_Gp6_order_incertae_sedis	0			Alteromonadales	9	unclassified Deltaproteobacteria	0	unclassified Betaproteobacteria	1	Rhizobiales	6
		Acidobacteria_Gp7_order_incertae_sedis	0			Chromatiales	0					Rhodobacterales	5
		Acidobacteria_Gp9_order_incertae_sedis	0			Gammaproteobacteria_order_incertae_sedis	0					Rhodospirillales	3
		Acanthopleuribacterales	0			Legionellales	1					Sneathiellales	0
		unclassified Acidobacteria	0			Methylococcales	0					Sphingomonadales	7
		Acidimicrobiales	0			Oceanospirillales	6					unclassified Alphaproteobacteria	1
		Actinomycetales	12			Pasteurellales	0
		Bifidobacteriales	0			Pseudomonadales	6
		Coriobacteriales	1			Thiotrichales	0
		Rubrobacterales	0			Xanthomonadales	1
		unclassified Actinobacteria	1			unclassified Gammaproteobacteria	1
		Armatimonadetes_gp5_order_incetae_sedis	0
		Bacteroidetes_incertae_sedis_order_incertae_sedis	0
		Bacteroidales	2
		Sphingobacteriales	0
		Flavobacteriales	6
		unclassified Bacteroidetes	1
		Chlamydiales	0
		Fusobacteriales	2
		Nitrospirales	0
		Phycisphaerales	0
		Spirochaetales	1
		Acholeplasmatales	0
		Verrucomicrobiales	0
		unclassified Verrucomicrobia	0
		Bacillales	9
		Lactobacillales	2
		unclassified Bacilli	1
		Clostridiales	5
		Erysipelotrichales	0
		Selenomonadales	0
		unclassified Firmicutes	1
		TM7_order_incertae_sedis	0
		unclassified bacteria	1
		Acidobacteria_Gp4_order_incertae_sedis	1	2.17391		Kiloniellales	1	4.34783		Acidobacteria_Gp4	1	2.17391
		Actinomycetales	12	26.087		Rhizobiales	6	26.087		Actinobacteria	14	30.4348
		Coriobacteriales	1	2.17391		Rhodobacterales	5	21.7391		Bacteroidia	2	4.34783
		unclassified Actinobacteria	1	2.17391		Rhodospirillales	3	13.0435		Flavobacteria	6	13.0435
		Bacteroidales	2	4.34783		Sphingomonadales	7	30.4348		unclassified Bacteroidetes	1	2.17391
		Flavobacteriales	6	13.0435		unclassified Alphaproteobacteria	1	4.34783		Fusobacteria	2	4.34783
		unclassified Bacteroidetes	1	2.17391			23	100		Spirochaetes	1	2.17391
		Fusobacteriales	2	4.34783		Burkholderiales	10	83.3333		Bacilli	12	26.087
		Spirochaetales	1	2.17391		unclassified Betaproteobacteria	1	8.33333		Clostridia	5	10.8696
		Bacillales	9	19.5652		Myxococcales	1	8.33333		unclassified Firmicutes	1	2.17391
		Lactobacillales	2	4.34783			12	100		unclassified bacteria	1	2.17391
		unclassified Bacilli	1	2.17391		Enterobacteriales	3	8.57143			46	100
		Clostridiales	5	10.8696		Vibrionales	7	20
		unclassified Firmicutes	1	2.17391		Aeromonadales	1	2.85714
		unclassified bacteria	1	2.17391		Alteromonadales	9	25.7143
			46	100		Legionellales	1	2.85714
						Oceanospirillales	6	17.1429
						Pseudomonadales	6	17.1429
						Xanthomonadales	1	2.85714
						unclassified Gammaproteobacteria	1	2.85714
							35	100
						unclassified proteobacteria	1	100

## Sheet: PKW
		Other Order		Unclassified Proteobacteria		γ-proteobacteria		ε-proteobacteria		δ-proteobacteria		β-proteobacteria		α-proteobacteria
		Acidobacteria_Gp1_order_incertae_sedis	0	unclassified proteobacteria	1	Enterobacteriales	8	Campylobacterales	1	Bdellovibrionales	1	Burkholderiales	14	Alphaproteobacteria_order_incertae_sedis	0
		Acidobacteria_Gp3_order_incertae_sedis	1			Salinisphaerales	0	unclassified Epsilonproteobacteria	1	Desulfobacterales	2	Methylophilales	1	Caulobacterales	4
		unclassified Acidobacteria_Gp3	0			Vibrionales	7			Desulfovibrionales	0	Neisseriales	0	Kiloniellales	0
		Acidobacteria_Gp4_order_incertae_sedis	1			Aeromonadales	2			Myxococcales	4	Rhodocyclales	1	Kordiimonadales	0
		Acidobacteria_Gp6_order_incertae_sedis	1			Alteromonadales	15			unclassified Deltaproteobacteria	1	unclassified Betaproteobacteria	1	Rhizobiales	12
		Acidobacteria_Gp7_order_incertae_sedis	1			Chromatiales	3							Rhodobacterales	8
		Acidobacteria_Gp9_order_incertae_sedis	0			Gammaproteobacteria_order_incertae_sedis	3							Rhodospirillales	6
		Acanthopleuribacterales	0			Legionellales	0							Sneathiellales	0
		unclassified Acidobacteria	1			Methylococcales	2							Sphingomonadales	6
		Acidimicrobiales	1			Oceanospirillales	9							unclassified Alphaproteobacteria	1
		Actinomycetales	15			Pasteurellales	3
		Bifidobacteriales	0			Pseudomonadales	7
		Coriobacteriales	2			Thiotrichales	0
		Rubrobacterales	0			Xanthomonadales	6
		unclassified Actinobacteria	1			unclassified Gammaproteobacteria	1
		Armatimonadetes_gp5_order_incetae_sedis	0
		Bacteroidetes_incertae_sedis_order_incertae_sedis	1
		Bacteroidales	2
		Sphingobacteriales	8
		Flavobacteriales	17
		unclassified Bacteroidetes	1
		Chlamydiales	0
		Fusobacteriales	3
		Nitrospirales	1
		Phycisphaerales	1
		Spirochaetales	0
		Acholeplasmatales	1
		Verrucomicrobiales	0
		unclassified Verrucomicrobia	0
		Bacillales	15
		Lactobacillales	5
		unclassified Bacilli	1
		Clostridiales	9
		Erysipelotrichales	3
		Selenomonadales	1
		unclassified Firmicutes	1
		TM7_order_incertae_sedis	1
		unclassified bacteria	1
												e
1		Acidobacteria_Gp3_order_incertae_sedis	1	1.04167		Caulobacterales	4	10.8108		Acidobacteria_Gp3	1	1.04167
2		Acidobacteria_Gp4_order_incertae_sedis	1	1.04167		Rhizobiales	12	32.4324		Acidobacteria_Gp4	1	1.04167
3		Acidobacteria_Gp6_order_incertae_sedis	1	1.04167		Rhodobacterales	8	21.6216		Acidobacteria_Gp6	1	1.04167
4		Acidobacteria_Gp7_order_incertae_sedis	1	1.04167		Rhodospirillales	6	16.2162		Acidobacteria_Gp7	1	1.04167
5		unclassified Acidobacteria	1	1.04167		Sphingomonadales	6	16.2162		unclassified Acidobacteria	1	1.04167
6		Acidimicrobiales	1	1.04167		unclassified Alphaproteobacteria	1	2.7027		Actinobacteria	19	19.7917
7		Actinomycetales	15	15.625			37	100		Bacteroidetes_incertae_sedis_class_incertae_sedis	1	1.04167
8		Coriobacteriales	2	2.08333		Burkholderiales	14	82.3529		Bacteroidia	2	2.08333
9		unclassified Actinobacteria	1	1.04167		Methylophilales	1	5.88235		Sphingobacteria	8	8.33333
10		Bacteroidetes_incertae_sedis_order_incertae_sedis	1	1.04167		Rhodocyclales	1	5.88235		Flavobacteria	17	17.7083
11		Bacteroidales	2	2.08333		unclassified Betaproteobacteria	1	5.88235		unclassified Bacteroidetes	1	1.04167
12		Sphingobacteriales	8	8.33333			17	100		Fusobacteria	3	3.125
13		Flavobacteriales	17	17.7083		Bdellovibrionales	1	12.5		Nitrospira	1	1.04167
14		unclassified Bacteroidetes	1	1.04167		Desulfobacterales	2	25		Phycisphaerae	1	1.04167
15		Fusobacteriales	3	3.125		Myxococcales	4	50		Mollicutes	1	1.04167
16		Nitrospirales	1	1.04167		unclassified Deltaproteobacteria	1	12.5		Bacilli	21	21.875
17		Phycisphaerales	1	1.04167			8	100		Clostridia	9	9.375
18		Acholeplasmatales	1	1.04167		Campylobacterales	1	50		Erysipelotrichia	3	3.125
19		Bacillales	15	15.625		unclassified Epsilonproteobacteria	1	50		Negativicutes	1	1.04167
20		Lactobacillales	5	5.20833			2	100		unclassified Firmicutes	1	1.04167
21		unclassified Bacilli	1	1.04167		Enterobacteriales	8	12.1212		TM7_class_incertae_sedis	1	1.04167
22		Clostridiales	9	9.375		Vibrionales	7	10.6061		unclassified bacteria	1	1.04167
23		Erysipelotrichales	3	3.125		Aeromonadales	2	3.0303			96	100
24		Selenomonadales	1	1.04167		Alteromonadales	15	22.7273
25		unclassified Firmicutes	1	1.04167		Chromatiales	3	4.54545
26		TM7_order_incertae_sedis	1	1.04167		Gammaproteobacteria_order_incertae_sedis	3	4.54545
27		unclassified bacteria	1	1.04167		Methylococcales	2	3.0303
			96	100		Oceanospirillales	9	13.6364
						Pasteurellales	3	4.54545
						Pseudomonadales	7	10.6061
						Xanthomonadales	6	9.09091
						unclassified Gammaproteobacteria	1	1.51515
							66	100
						unclassified proteobacteria	1	100
						261

[truncated: 9 more sheets: Sheet9, ALL REF, ALL REF KTnPK, KTM_REF, KTS_REF, KTW_REF, PKM_REF, PKS_REF, PKW_REF]
